# Supplementary material for: Native doublet microtubules from Tetrahymena thermophila reveal the importance of outer junction proteins
Source: Nat Commun. 2023 Apr 15;14:2168. doi: 10.1038/s41467-023-37868-0 (PMC10105768; doi:10.1038/s41467-023-37868-0)
Supplement: Supplementary file 7 — Source data [file 41467_2023_37868_MOESM7_ESM.xlsx]

## Sheet: Fig 3C
Fig 3C
		CU428	CU428	CU428	RIB72B-KO	RIB72B-KO	RIB72B-KO	RIB72A/B-KO	RIB72A/B-KO	RIB72A/B-KO
	RIB72B	217.4	199.57	212.75	0	0	0	0	0	0
	RIB72A	172.87	188.97	181.73	245.96	245.9	241.95	0	0	0
	CFAP115	300.34	313.48	296.97	294.52	281.93	281.9	0	0	0
	RIB27	28.812	20.31	31.913	13.723	27.557	30.815	0	0	0
	RIB22	31.431	30.906	37.232	16.89	21.198	21.685	0	0	0
	RIB43a_S	27.065	22.959	32.799	20.057	23.318	25.109	16.301	19.214	23.109
	CFAP20	103.02	105.08	108.15	82.339	81.612	91.304	84.559	81.128	80.33
Stats
RIB72A			FAP115			RIB27			RIB22			RIB43a_S							FAP20
Unpaired t test			Unpaired t test			Unpaired t test			Unpaired t test			Tukey's multiple comparisons test	Mean Diff.	95.00% CI of diff.	Below threshold?	Summary	Adjusted P Value		Tukey's multiple comparisons test	Mean Diff.	95.00% CI of diff.	Below threshold?	Summary	Adjusted P Value
P value	0.0002		P value	0.0561		P value	0.66		P value	0.0064		WT vs. B-KO	4.78	-4.667 to 14.23	No	ns	0.3343		WT vs. B-KO	20.33	11.09 to 29.58	Yes	**	0.0013
P value summary	***		P value summary	ns		P value summary	ns		P value summary	**		WT vs. AB-KO	8.066	-1.380 to 17.51	No	ns	0.0876		WT vs. AB-KO	23.41	14.17 to 32.66	Yes	***	0.0006
Significantly different (P < 0.05)?	Yes		Significantly different (P < 0.05)?	No		Significantly different (P < 0.05)?	No		Significantly different (P < 0.05)?	Yes		B-KO vs. AB-KO	3.287	-6.160 to 12.73	No	ns	0.566		B-KO vs. AB-KO	3.079	-6.165 to 12.32	No	ns	0.5912
One- or two-tailed P value?	Two-tailed		One- or two-tailed P value?	Two-tailed		One- or two-tailed P value?	Two-tailed		One- or two-tailed P value?	Two-tailed
t, df	t=13.10, df=4		t, df	t=2.665, df=4		t, df	t=0.4743, df=4		t, df	t=5.231, df=4

## Sheet: Fig 6A
Fig 6A																									Tukey's multiple comparisons test	Mean Diff.	95.00% CI of diff.	Below threshold?	Summary	Adjusted P Value
																									WT vs. CFAP77A-KO	162.2	136.9 to 187.5	Yes	****	<0.0001	A-B
WT1+2						CFAP77A-KO						CFAP77B-KO						CFAP77AB-KO							WT vs. CFAP77B-KO	176.7	150.3 to 203.1	Yes	****	<0.0001	A-C
number	speed	mean	mean	SD		number	speed	mean	mean	SD		number	speed	mean	mean	SD		number	speed	mean	mean	SD			WT vs. CFAP77A/B-KO	198.3	175.3 to 221.3	Yes	****	<0.0001	A-D
50	522.814	456.202				200	328.66	293.999				330	262.135	279.501				450	271.32	257.904					CFAP77A-KO vs. CFAP77B-KO	14.5	-13.09 to 42.09	No	ns	0.5277	B-C
51	581.88	456.202				201	199.313	293.999				331	277.617	279.501				451	357.551	257.904					CFAP77A-KO vs. CFAP77A/B-KO	36.1	11.74 to 60.45	Yes	***	0.0009	B-D
52	596.684	456.202				202	231.945	293.999				332	191.466	279.501				452	193.28	257.904					CFAP77B-KO vs. CFAP77A/B-KO	21.6	-3.869 to 47.06	No	ns	0.1283	C-D
53	486.674	456.202				203	251.325	293.999				333	341.06	279.501				453	347.673	257.904
54	541.186	456.202				204	246.84	293.999				334	181.027	279.501				454	275.915	257.904
55	470.548	456.202				205	293.591	293.999				335	283.155	279.501				455	235.554	257.904
56	477.027	456.202				206	277.124	293.999				336	244.656	279.501				456	212.691	257.904
57	335.426	456.202				207	247.729	293.999				337	370.473	279.501				457	261.291	257.904
58	478.66	456.202				208	356.919	293.999				338	290.026	279.501				458	188.938	257.904
59	459.022	456.202				209	304.161	293.999				339	288.48	279.501				459	209.073	257.904
60	356.209	456.202				210	291.356	293.999				340	199.966	279.501				460	199.941	257.904
61	457.028	456.202				211	328.367	293.999				341	253.947	279.501				461	252.503	257.904
62	563.126	456.202				212	306.313	293.999				342	168.734	279.501				462	241.681	257.904
63	380.915	456.202				213	252.204	293.999				343	285.873	279.501				463	306.681	257.904
64	538.329	456.202				214	228.558	293.999				344	261.178	279.501				464	159.558	257.904
65	390.325	456.202				215	432.403	293.999				345	313.762	279.501				465	227.919	257.904
66	626.323	456.202				216	355.292	293.999				346	372.8	279.501				466	297.805	257.904
67	508.21	456.202				217	307.088	293.999				347	216.885	279.501				467	257.71	257.904
68	529.49	456.202				218	335.144	293.999				348	284.229	279.501				468	216.224	257.904
69	418.296	456.202				219	245.61	293.999				349	337.239	279.501				469	189.472	257.904
70	407.181	456.202				220	338.967	293.999				350	244.086	279.501				470	217.328	257.904
71	327.24	456.202				221	294.518	293.999				351	348.366	279.501				471	232.852	257.904
72	429.31	456.202				222	229.795	293.999				352	227.975	279.501				472	226.816	257.904
73	373.712	456.202				223	400.601	293.999				353	296.849	279.501				473	296.447	257.904
74	337.692	456.202				224	242.504	293.999				354	260.558	279.501				474	311.387	257.904
75	492.586	456.202				225	343.388	293.999				355	264.241	279.501				475	194.209	257.904
76	497.929	456.202				226	341.798	293.999				356	289.293	279.501				476	240.051	257.904
77	397.13	456.202				227	257.322	293.999				357	342.007	279.501				477	328.868	257.904
78	553.524	456.202				228	360.304	293.999				358	204.096	279.501				478	299.074	257.904
79	324	456.202				229	317.222	293.999				359	266.866	279.501				479	295.826	257.904
80	589.121	456.202				230	366.034	293.999				360	318.751	279.501				480	280.922	257.904
81	396.342	456.202				231	390.963	293.999				361	268.383	279.501				481	226.022	257.904
82	558.431	456.202				232	297.301	293.999				362	243.978	279.501				482	301.455	257.904
83	345.804	456.202				233	221.143	293.999				363	245.1	279.501				483	228.506	257.904
84	506.985	456.202				234	337.415	293.999				364	316.374	279.501	279.501	51.6103		484	198.269	257.904
85	380.303	456.202				235	192.717	293.999				365	274.595	279.501				485	261.907	257.904
86	531.748	456.202				236	283.603	293.999				366	243.659	279.501				486	215.686	257.904
87	462.252	456.202				237	288.052	293.999				367	308.855	279.501				487	293.076	257.904
88	533.873	456.202				238	294.361	293.999				368	173.538	279.501				488	179.004	257.904
89	467.972	456.202				239	326.883	293.999	293.999	57.7936		369	362.806	279.501				489	302.873	257.904
90	592.822	456.202				240	298.697	293.999				370	273.074	279.501				490	247.493	257.904
91	340.703	456.202				241	299.558	293.999				371	231.201	279.501				491	171.699	257.904
92	434.286	456.202				242	313.656	293.999				372	283.849	279.501				492	301.312	257.904
93	440.754	456.202				243	300.197	293.999				373	241.482	279.501				493	200.332	257.904
94	408.624	456.202				244	209.892	293.999				374	271.997	279.501				494	260.417	257.904
95	537.342	456.202				245	263.887	293.999				375	301.436	279.501				495	225.683	257.904
96	452.4	456.202				246	385.031	293.999				376	417.161	279.501				496	213.826	257.904
97	463.298	456.202				247	178.766	293.999				377	371.687	279.501				497	251.264	257.904
98	424.057	456.202				248	225.17	293.999				378	307.715	279.501				498	208.132	257.904
99	359.186	456.202				249	267.85	293.999				379	212.613	279.501				499	256.903	257.904
100	520.906	456.202	456.202	88.8385		250	217.804	293.999				380	280.888	279.501				500	348.385	257.904
101	449.031	456.202				251	409.154	293.999				381	241.414	279.501				501	284.238	257.904
102	584.706	456.202				252	251.503	293.999				382	160.97	279.501				502	231.466	257.904
103	548.489	456.202				253	356.44	293.999				383	235.201	279.501				503	242.321	257.904
104	417.744	456.202				254	313.081	293.999				384	302.202	279.501				504	302.278	257.904
105	505.448	456.202				255	274.078	293.999				385	237.43	279.501				505	188.077	257.904
106	393.183	456.202				256	274.558	293.999				386	303.719	279.501				506	327.232	257.904
107	274.121	456.202				257	236.119	293.999				387	320.551	279.501				507	298.795	257.904
108	427.105	456.202				258	235.192	293.999				388	264.239	279.501				508	284.89	257.904	257.904	52.4936
109	404.213	456.202				259	356.324	293.999				389	354.076	279.501				509	284.862	257.904
110	313.249	456.202				260	350.485	293.999				390	300.506	279.501				510	215.225	257.904
111	454.218	456.202				261	255.406	293.999				391	314.473	279.501				511	195.308	257.904
112	356.971	456.202				262	355.839	293.999				392	290.329	279.501				512	234.935	257.904
113	478.294	456.202				263	333.111	293.999				393	306.015	279.501				513	338.024	257.904
114	352.615	456.202				264	339.544	293.999				394	296.581	279.501				514	363.932	257.904
115	409.277	456.202				265	234.705	293.999				395	307.361	279.501				515	185.727	257.904
116	441.892	456.202				266	234.222	293.999				396	298.089	279.501				516	207.984	257.904
117	360.123	456.202				267	355.481	293.999				397	269.103	279.501				517	242.091	257.904
118	531.552	456.202				268	244.927	293.999				398	304.182	279.501				518	262.841	257.904
119	642.673	456.202				269	249.614	293.999				399	340.424	279.501				519	307.739	257.904
120	549.755	456.202				270	241.64	293.999										520	214.052	257.904
121	382.369	456.202				271	354.721	293.999										521	221.564	257.904
122	519.938	456.202				272	212.972	293.999										522	189.143	257.904
123	423.964	456.202				273	439.929	293.999										523	197.183	257.904
124	582.272	456.202				274	323.219	293.999										524	306.642	257.904
125	545.353	456.202				275	284.785	293.999										525	271.553	257.904
126	553.045	456.202				276	272.604	293.999										526	214.203	257.904
127	331.307	456.202				277	206.782	293.999										527	235.304	257.904
128	416.158	456.202				278	252.843	293.999										528	270.009	257.904
129	383.387	456.202				279	321.476	293.999										529	229.615	257.904
130	413.191	456.202				280	337.84	293.999										530	184.638	257.904
131	434.431	456.202																531	285.632	257.904
132	440.301	456.202																532	320.361	257.904
133	264.199	456.202																533	307.648	257.904
134	226.805	456.202																534	155.83	257.904
135	523.036	456.202																535	189.483	257.904
136	448.176	456.202																536	275.512	257.904
137	448.573	456.202																537	343.125	257.904
138	540.854	456.202																538	335.79	257.904
139	319.186	456.202																539	225.442	257.904
140	495.531	456.202																540	259.358	257.904
141	491.836	456.202																541	245.634	257.904
142	363.357	456.202																542	228.249	257.904
143	482.737	456.202																543	381.357	257.904
144	496.671	456.202																544	262.944	257.904
145	379.589	456.202																545	290.8	257.904
146	643.69	456.202																546	272.59	257.904
147	628.893	456.202																547	205.57	257.904
148	484.838	456.202																548	329.178	257.904
																		549	265.167	257.904
																		550	227.359	257.904
																		551	215.094	257.904
																		552	420.325	257.904
																		553	246.637	257.904
																		554	283.251	257.904
																		555	342.454	257.904
																		556	303.432	257.904
																		557	235.818	257.904
																		558	268.897	257.904
																		559	290.754	257.904
																		560	202.38	257.904
																		561	230.201	257.904
																		562	192.217	257.904
																		563	268.809	257.904
																		564	378.247	257.904
																		565	263.434	257.904
																		566	310.88	257.904
																		567	273.157	257.904
																		568	306.889	257.904

## Sheet: Fig 6B
Fig. 6B
	WT						CFAP77A/B-KO
	number	frequency	mean	mean	SD		number	frequency	mean	mean	SD
	40	40	41.619				120	42	27.75
	41	44	41.619				121	44	27.75
	42	38	41.619				122	20	27.75
	43	48	41.619				123	26	27.75
	44	50	41.619				124	26	27.75
	45	46	41.619				125	26	27.75
	46	32	41.619				126	24	27.75
	47	42	41.619				127	22	27.75
	48	36	41.619				128	26	27.75
	49	32	41.619				129	24	27.75
	50	48	41.619				130	28	27.75
	51	46	41.619				131	26	27.75
	52	40	41.619				132	42	27.75
	53	44	41.619				133	42	27.75
	54	42	41.619				134	24	27.75
	55	48	41.619				135	24	27.75
	56	40	41.619				136	28	27.75
	57	44	41.619				137	28	27.75
	58	32	41.619				138	26	27.75
	59	46	41.619				139	28	27.75
	60	34	41.619	41.619	6.69382		140	24	27.75
	61	32	41.619				141	30	27.75
	62	48	41.619				142	26	27.75
	63	48	41.619				143	22	27.75	27.75	6.46304
	64	42	41.619				144	40	27.75
	65	38	41.619				145	36	27.75
	66	42	41.619				146	24	27.75
	67	46	41.619				147	22	27.75
	68	54	41.619				148	24	27.75
	69	52	41.619				149	26	27.75
	70	30	41.619				150	26	27.75
	71	36	41.619				151	24	27.75
	72	36	41.619				152	22	27.75
	73	36	41.619				153	26	27.75
	74	48	41.619				154	26	27.75
	75	52	41.619				155	24	27.75
	76	46	41.619				156	38	27.75
	77	48	41.619				157	46	27.75
	78	28	41.619				158	20	27.75
	79	34	41.619				159	26	27.75
	80	34	41.619				160	26	27.75
	81	46	41.619				161	28	27.75
							162	26	27.75
							163	24	27.75
							164	26	27.75
							165	24	27.75
							166	24	27.75
							167	26	27.75
	average	41.619					average	27.75
	SD	6.69382					SD	6.46304
	Ttest	9.63982e-16
	n=42 cilia							n=48 cilia
	n=12 cells							n=12 cells
							%WT	66.6762

## Sheet: Fig 6C
Fig 6C
			WT				KO-11.1				KO 11.3		Tukey's multiple comparisons test	Mean Diff.	95.00% CI of diff.	Below threshold?	Summary	Adjusted P Value
													WT vs. FAP77AB-KO-1	0.3892	0.2298 to 0.5485	Yes	****	<0.0001	A-B
	1		5.628		1		4.854		1		5.008		WT vs. FAP77AB-KO-2	0.5872	0.4332 to 0.7412	Yes	****	<0.0001	A-C
	2		5.378		2		4.628		2		4.267		FAP77AB-KO-1 vs. FAP77AB-KO-2	0.198	0.02705 to 0.3690	Yes	*	0.0185	B-C
	3		4.863		3		5.106		3		4.373
	4		5.596		4		4.968		4		5.87
	5		5.54		5		4.345		5		5.062
	6		5.682		6		4.899		6		5.593
	7		4.641		7		5.159		7		4.713
	8		5.071		8		5.493		8		5.317
	9		6.264		9		5.295		9		4.977
	10		5.28		10		5.182		10		5.742
	11		5.395		11		5.397		11		4.986
	12		5.546		12		5.607		12		5.289
	13		6.223		13		5.078		13		5.327
	14		5.305		14		6.201		14		5.509
	15		5.795		15		5.436		15		4.406
	16		5.621		16		5.384		16		4.291
	17		5.768		17		6.133		17		5.113
	18		5.287		18		4.801		18		5.546
	19		5.643		19		5.084		19		5.662
	20		5.393		20		5.185		20		5.812
	21		5.255		21		5.345		21		4.854
	22		6.856		22		5.394		22		5.651
	23		5.48		23		5.358		23		5.388
	24		5.864		24		5.441		24		5.28
	25		6.358		25		5.304		25		5.258
	26		6.619		26		5.499		26		5.681
	27		7.071		27		5.114		27		5.368
	28		6.088		28		5.381		28		6.057
	29		6.44		29		5.73		29		5.842
	30		6.245		30		4.808		30		4.378
	31		6.732		31		5.328		31		5.528
	32		5.298		32		5.312		32		5.64
	33		6.053		33		5.013		33		5.479
	34		5.158		34		5.385		34		5.283
	35		5.707		35		5.256		35		5.595
	36		5.424		36		5.194		36		4.757
	37		5.756		37		5.664		37		5.53
	38		5.816		38		5.389		38		5.616
	39		5.662		39		5.874		39		5.883
	40		5.755		40		5.499		40		5.813
	41		6.464		41		6.106		41		5.415
	42		5.504		42		5.634		42		4.741
	43		6.132		43		5.65		43		5.522
	44		4.828		44		5.922		44		5.815
	45		5.324		45		6.057		45		5.52
	46		6.163		46		5.427		46		5.156
	47		5.272		47		5.889		47		5.113
	48		5.844		48		5.548		48		4.944
	49		6.392		49		4.89		49		5.507
	50		5.748		50		5.481		50		5.312
	51		6.171		51		5.438		51		5.422
	52		5.404		52		5.358		52		6.113
	53		6		53		5.603		53		5.495
	54		5.616		54		5.401		54		5.643
	55		5.272		55		5.218		55		5.862
	56		6.179		56		5.342		56		5.015
	57		6.399		57		5.57		57		5.567
	58		5.479		58		5.977		58		4.684
	59		5.656		59		6.041		59		5.731
	60		5.17		60		6.189		60		6.149
	61		5.903		61		5.331		61		4.832
	62		5.657		62		5.248		62		4.936
	63		5.316		63		6.118		63		5.057
	64		5.821		64		6.439		64		5.345
	65		5.203		65		5.562		65		5.082
	66		5.032		66		6.343		66		4.522
	67		5.055		67		5.489		67		5.114
	68		5.311		68		6.137		68		4.615
	69		5.704		69		5.349		69		5.547
	70		5.666		70		6.132		70		4.277
	71		6.357		71		5.405		71		5.135
	72		5.365		72		5.11		72		5.132
	73		5.774		73		5.768		73		5.041
	74		6.265		74		5.8		74		5.643
	75		5.783		75	Mean	5.466		75		5.389
	76		5.619		76	SD	0.415		76		5.384
	77		6.419		77	Min	4.345		77		5.425
	78		6.312		78	Max	6.439		78		5.192
	79		5.966						79		5.211
	80		6.117						80		4.857
	81		6.693						81		5.128
	82		5.683						82		4.708
	83		6.142						83		5.214
	84		5.408						84	Mean	5.268
	85		6.489						85	SD	0.443
	86		5.601						86	Min	4.267
	87		5.59						87	Max	6.149
	88		6.124
	89		5.959
	90		6.178
	91		5.889
	92		5.786
	93		6.091
	94		6.249
	95		6.678
	96		5.686
	97		6.335
	98		6.211
	99		6.211
	100		5.865
	101		6.198
	102		5.751
	103		6.181
	104		5.948
	105		5.693
	106		6.281
	107		6.307
	108		6.044
	109		5.989
	110		6.48
	111		6.595
	112		6.601
	113		6.302
	114		5.914
	115		6.993
	116	Mean	5.855
	117	SD	0.484
	118	Min	4.641
	119	Max	7.071

## Sheet: SupplementaryFig6B
Supplementary Fig 6B
Original agarose gel

## Sheet: SupplementaryFig7D
Supplementary Fig 7D
WT							CF77A/B-KO
	Area	Mean						Area	Mean
30	4.242	13.307	17.4711				90	3.692	27.476	30.9507
31	4.125	15.102	17.4711				91	2.666	31.269	30.9507
32	4.125	13.422	17.4711				92	3.176	20.563	30.9507
33	2.979	14.678	17.4711				93	2.272	23.79	30.9507
34	3.018	11.094	17.4711				94	2.75	19.542	30.9507
35	3.536	13.934	17.4711				95	2.446	36.512	30.9507
36	2.532	30.481	17.4711				96	2.343	22.05	30.9507
37	2.914	13.056	17.4711				97	3.144	24.136	30.9507
38	3.109	14.846	17.4711				98	3.421	18.172	30.9507
39	4.262	14.785	17.4711				99	2.304	22.401	30.9507
40	2.503	13.555	17.4711				100	2.589	40.097	30.9507
41	1.809	26.091	17.4711				101	1.498	56.677	30.9507
42	4.825	18.77	17.4711				102	1.795	42.518	30.9507
43	2.581	33.246	17.4711				103	2.711	50.72	30.9507
44	3.231	15.833	17.4711	17.4711	5.03151		104	2.925	35.554	30.9507	30.9507	10.8343
45	4.125	14.223	17.4711				105	3.69	44.791	30.9507
46	2.246	21.853	17.4711				106	2.636	36.014	30.9507
47	2.795	21.621	17.4711				107	1.651	30.689	30.9507
48	2.995	16.241	17.4711				108	1.522	38.833	30.9507
49	2.892	19.268	17.4711				109	1.897	30.262	30.9507
50	2.356	13.351	17.4711				110	2.046	30.384	30.9507
51	2.802	16.136	17.4711				111	1.457	28.182	30.9507
52	2.098	20.557	17.4711				112	2.325	30.007	30.9507
53	2.324	20.992	17.4711				113	2.189	12.522	30.9507
54	2.446	17.641	17.4711				114	1.593	24.593	30.9507
55	2.827	15.135	17.4711				115	2.105	16.889	30.9507
56	3.086	14.858	17.4711				116	2.649	15.986	30.9507
57	3.04	16.055	17.4711				117	1.386	38.398	30.9507
58	2.311	18.774	17.4711				118	1.897	28.906	30.9507
59	3.454	15.228	17.4711				119	1.936	50.587	30.9507
mean	3.05293	17.4711						2.35703	31.3817
SD		5.03151							10.4278
T-test		1.65172e-06

## Sheet: SupplementaryFig7E
Supplementary Figure 7E
Original blot
	12G10 blot								GT335 blot										PolyE blot

## Sheet: SupplementaryFig7F
Supplementary Fig. 7F
	12g10					GT335				GT335/12G10	adjustment to average of WT				polyE				polyE/12G10	adjustment to average of WT
	background	band	band-background			background	band	band-background							background	band	band-background
WT1	2.35	98.988	96.638			2.759	51.078	48.319		0.5	0.827702				14.586	50.243	35.657		0.368975	0.620687			gorne dane
WT2	6.8	113.619	106.819			4.283	66.057	61.774		0.578305	0.957329				8.958	63.826	54.868		0.513654	0.864066			GT335 mean	GT335 SD		polyE mean	polyE SD
WT3	7.118	115.256	108.138			3.02	82.387	79.367		0.733942	1.21497				7.206	104.612	97.406		0.900756	1.51525		WT	1	0.0648135		1	0.37764
CFAP77A/B-KO1	15.467	108.798	93.331			2.04	98.09	96.05		1.02913	1.70363				6.873	99.715	92.842		0.994761	1.67338		CFAP77A/B-KO	1.93535	0.237642		2.30933	0.486786
CFAP77A/B-KO2	12.39	103.597	91.207			2.023	103.423	101.4		1.11176	1.84041				7.447	137.52	130.073		1.42613	2.39903
CFAP77A/B-KO3	6.969	77.154	70.185			2.054	97.958	95.904		1.36645	2.26202				9.148	128.29	119.142		1.69754	2.8556

## Sheet: Supplementary Table 6
Supplementary Table 6
Spectrum Count Report for CU428, RIB72B-KO, RIB72AB-KO
cu428_RIB72AB_RIB72B.SF3, Samples report created on 03/28/2022
Experiment: cu428_RIB72AB_RIB72B.SF3
	Peak List Generator: unknown
		Version: unknown
		Charge States Calculated: unknown
		Deisotoped: unknown
		Textual Annotation: unknown
	Database Set: 1 Database
		Database Name: the uniprot-Tetrahymena_Creinhardtii_20190913 database
			Version: unknown
			Taxonomy: All Entries
			Number of Proteins: 46446
		Does database contain common contaminants?: unknown
	Search Engine Set: 1 Search Engine
		Search Engine: Mascot
			Version: 2.6.2
			Samples: All Samples
			Fragment Tolerance: 0.100 Da (Monoisotopic)
			Parent Tolerance: 5.0 PPM (Monoisotopic)
			Fixed Modifications: +58 on C (Carboxymethyl)
			Variable Modifications: +1 on NQ (Deamidated), +16 on M (Oxidation)
			Database: the uniprot-Tetrahymena_Creinhardtii_20190913 database (unknown version, 46446 entries)
			Digestion Enzyme: Trypsin
			Max Missed Cleavages: 2
			Probability Model:
				CU428_1 (ddbece06fd7ba3aa___CU428_1.mgf.export.F007298): Peptide Prophet with Delta Mass Correction (No decoys found) [all charge states]
				CU428_2 (ddbece06fd7ba3aa___CU428_2.mgf.export.F007299): Peptide Prophet with Delta Mass Correction (No decoys found) [all charge states]
				CU428_3 (ddbece06fd7ba3aa___CU428_3.mgf.export.F007300): Peptide Prophet with Delta Mass Correction (No decoys found) [all charge states]
				RiB72_ab_1 (ddbece06fd7ba3aa___RiB72_ab_1.mgf.export.F007038): Peptide Prophet with Delta Mass Correction (No decoys found) [all charge states]
				RiB72_ab2 (ddbece06fd7ba3aa___RiB72_ab2.mgf.export.F007039): Peptide Prophet with Delta Mass Correction (No decoys found) [all charge states]
				RiB72_ab3 (ddbece06fd7ba3aa___RiB72_ab3.mgf.export.F007040): Peptide Prophet with Delta Mass Correction (No decoys found) [all charge states]
				RiB72_b1 (ddbece06fd7ba3aa___RiB72_b1.mgf.export.F007041): Peptide Prophet with Delta Mass Correction (No decoys found) [all charge states]
				RiB72_b2 (ddbece06fd7ba3aa___RiB72_b2.mgf.export.F007042): Peptide Prophet with Delta Mass Correction (No decoys found) [all charge states]
				RiB72_b3 (ddbece06fd7ba3aa___RiB72_b3.mgf.export.F007043): Peptide Prophet with Delta Mass Correction (No decoys found) [all charge states]
	Scaffold: Version: Scaffold_5.1.2
		Modification Metadata Set: 2334 modifications
			Source: D:\Program Files\Scaffold 4\parameters\unimod.xml
			Comment:
		Protein Grouping Strategy: Experiment-wide grouping with protein cluster analysis
		Peptide Thresholds: 95.0% minimum
		Protein Thresholds: 99.0% minimum and 2 peptides minimum
		Peptide FDR: 0.3% (Prophet)
		Protein FDR: 5.5% (Prophet)
		GO Annotation Source(s):
		Pathway Annotation Source(s):
		Alternate ID Source(s):
												Quantitative Value (Normalized Total Spectra)	Quantitative Value (Normalized Total Spectra)	Quantitative Value (Normalized Total Spectra)	Quantitative Value (Normalized Total Spectra)	Quantitative Value (Normalized Total Spectra)	Quantitative Value (Normalized Total Spectra)	Quantitative Value (Normalized Total Spectra)	Quantitative Value (Normalized Total Spectra)	Quantitative Value (Normalized Total Spectra)	Protein Identification Probability	Protein Identification Probability	Protein Identification Probability	Protein Identification Probability	Protein Identification Probability	Protein Identification Probability	Protein Identification Probability	Protein Identification Probability	Protein Identification Probability
cu428_RIB72AB_RIB72B.SF3												CU428	CU428	CU428	RIB72B_KO	RIB72B_KO	RIB72B_KO	RIB72AB_KO	RIB72AB_KO	RIB72AB_KO	CU428	CU428	CU428	RIB72B_KO	RIB72B_KO	RIB72B_KO	RIB72AB_KO	RIB72AB_KO	RIB72AB_KO
#	Visible?	Starred?	Identified Proteins (985)	Accession Number	Alternate ID	Molecular Weight	Protein Grouping Ambiguity	T-Test (p-value): (p < 0.05)	Quantitative Variance	Quantitative Profile	Taxonomy	CU428_1	CU428_2	CU428_3	RIB72B_KO_1	RIB72B_KO_2	RIB72B_KO_3	RIB72AB_KO_1	RIB72AB_KO_2	RIB72AB_KO_3	CU428_1	CU428_2	CU428_3	RIB72B_KO_1	RIB72B_KO_2	RIB72B_KO_3	RIB72AB_KO_1	RIB72AB_KO_2	RIB72AB_KO_3
1.1	TRUE	Empty	Tubulin/FtsZ family, GTPase domain protein OS=Tetrahymena thermophila (strain SB210) GN=TTHERM_00558620 PE=3 SV=1	I7M9N6 (+1)		50 kDa	TRUE	< 0.00010		CU428 high, RiB72_ab low	unknown	3233	3208.1	3208.1	2263.3	2222.6	2248.4	2336.1	2385.8	2287.7	1	1	1	1	1	1	1	1	1
1.2	TRUE	Empty	Alpha tubulin 1 OS=Chlamydomonas reinhardtii GN=TUA1 PE=3 SV=1	Q540H1		50 kDa	TRUE	0.00012		CU428 high, RiB72_ab low	unknown	2156.5	2219.1	2225	1696.4	1629.1	1710.8	1736	1785.9	1712.2	1	1	1	1	1	1	1	1	1
2.1	TRUE	Empty	Tubulin beta chain OS=Tetrahymena pyriformis GN=BETA-TT1 PE=3 SV=1	P10876		50 kDa	TRUE	0.0019		CU428 high, RiB72_ab low	unknown	1865.8	1931.2	1740.1	1371.3	1420.3	1464.3	1445.7	1418.7	1430.5	1	1	1	1	1	1	1	1	1
2.2	TRUE	Empty	Beta-tubulin OS=Tetrahymena pyriformis GN=beta-TT2 PE=3 SV=1	Q7Z2D1		50 kDa	TRUE	0.0015		CU428 high, RiB72_ab low	unknown	1718.2	1753.7	1596.5	1248.8	1297.3	1345.6	1328.5	1305.5	1311.7	1	1	1	1	1	1	1	1	1
4.1	TRUE	Empty	Dynein heavy chain, outer arm protein OS=Tetrahymena thermophila (strain SB210) GN=TTHERM_01276420 PE=4 SV=1	Q22A67		534 kDa	TRUE	0.58		[]	unknown	1277.3	1151.5	1141.8	1286.8	1230.5	1212.1	1250.1	1184.9	1222.6	1	1	1	1	1	1	1	1	1
5.1	TRUE	Empty	Outer arm dynein beta heavy chain OS=Tetrahymena thermophila (strain SB210) GN=TTHERM_00499300 PE=4 SV=1	I7M9J2		530 kDa	TRUE	0.0041		CU428 low, RiB72_ab high	unknown	1105.3	1000.5	992.85	1334.3	1304.7	1220	1269.4	1235.1	1268.8	1	1	1	1	1	1	1	1	1
6	TRUE	Empty	Dynein-1-alpha heavy chain, flagellar inner arm I1 complex protein, putative OS=Tetrahymena thermophila (strain SB210) GN=TTHERM_00486600 PE=4 SV=2	I7M6H4		475 kDa	TRUE	0.047		CU428 low, RiB72_ab high	unknown	1055.6	974.87	956.5	1104.2	1099.1	1048.9	1097.2	1066.4	1096	1	1	1	1	1	1	1	1	1
2.3	TRUE	Empty	Beta tubulin 1 OS=Chlamydomonas reinhardtii GN=TUB1 PE=3 SV=1	A8IXZ0		50 kDa	TRUE	0.001		CU428 high, RiB72_ab low	unknown	811.09	764.71	700.31	452.86	462.11	487.33	484.94	470.75	484.18	1	1	1	0.89	0.88	0.92	0.91	0.89	0.89
3.1	TRUE	Empty	Dynein-1-alpha heavy chain, flagellar inner arm I1 complex protein OS=Tetrahymena thermophila (strain SB210) GN=TTHERM_00688470 PE=4 SV=1	I7MAY1		509 kDa	TRUE	0.00037		CU428 low, RiB72_ab high	unknown	383.28	374.41	349.27	542.59	512.99	495.32	540.98	510.25	541.4	1	1	1	1	1	1	1	1	1
7	TRUE	Empty	Axonemal dynein heavy chain OS=Tetrahymena thermophila (strain SB210) GN=TTHERM_00433800 PE=4 SV=2	Q230X9		474 kDa	TRUE	0.00075		CU428 low, RiB72_ab high	unknown	316.05	284.34	286.33	408.53	421.84	396.03	424.83	413.11	399.45	1	1	1	1	1	1	1	1	1
3.2	TRUE	Empty	Dynein heavy chain 2, putative OS=Tetrahymena thermophila (strain SB210) GN=TTHERM_00912290 PE=4 SV=2	Q23TU2		559 kDa	TRUE	0.017		CU428 low, RiB72_ab high	unknown	357.09	283.45	320.9	422.25	398.52	397.17	410.57	396.03	413.75	1	1	1	1	1	1	1	1	1
8	TRUE	Empty	SerH3 immobilization antigen OS=Tetrahymena thermophila GN=SerH3 PE=4 SV=1	Q9U697		41 kDa		0.00055		CU428 high, RiB72_ab low	unknown	543.93	528.05	564.68	381.08	335.99	326.41	324.99	257.26	246.49	1	1	1	1	1	1	1	1	1
9	TRUE	Empty	Hydrocephalus-inducing protein OS=Tetrahymena thermophila (strain SB210) GN=TTHERM_00551040 PE=4 SV=1	Q22UM4		560 kDa		0.044		CU428 low, RiB72_ab high	unknown	300.34	209.28	240.23	329.36	323.27	319.56	331.11	323.44	329.02	1	1	1	1	1	1	1	1	1
10	TRUE	Empty	Adenylate kinase OS=Tetrahymena thermophila (strain SB210) GN=TTHERM_00317200 PE=3 SV=2	I7M2R5		119 kDa		0.033		CU428 low, RiB72_ab high	unknown	311.69	309.95	298.74	314.58	313.73	319.56	335.18	328.78	318.02	1	1	1	1	1	1	1	1	1
11	TRUE	Empty	Dynein heavy chain 1, axonemal protein OS=Tetrahymena thermophila (strain SB210) GN=TTHERM_00558640 PE=4 SV=2	I7MH00		488 kDa	TRUE	0.00035		CU428 low, RiB72_ab high	unknown	256.69	242.83	244.67	325.13	323.27	303.58	307.67	299.96	302.61	1	1	1	1	1	1	1	1	1
12	TRUE	Empty	Dynein heavy chain 1, axonemal protein OS=Tetrahymena thermophila (strain SB210) GN=TTHERM_001151438 PE=4 SV=1	W7XDP3		454 kDa	TRUE	0.0081		CU428 low, RiB72_ab high	unknown	249.7	251.66	227.82	313.52	305.25	300.16	285.26	285.01	277.3	1	1	1	1	1	1	1	1	1
13	TRUE	Empty	Dynein heavy chain, amine-terminal region protein OS=Tetrahymena thermophila (strain SB210) GN=TTHERM_00565600 PE=4 SV=2	I7M304		530 kDa	TRUE	0.04		CU428 low, RiB72_ab high	unknown	249.7	223.41	205.66	274.46	299.95	257.93	264.88	261.53	269.6	1	1	1	1	1	1	1	1	1
14	TRUE	Empty	Adenylate kinase domain protein OS=Tetrahymena thermophila (strain SB210) GN=TTHERM_00148750 PE=4 SV=2	I7LWA5		240 kDa		0.065		[]	unknown	194.7	209.28	175.52	218.51	232.12	223.69	250.62	219.9	217.88	1	1	1	1	1	1	1	1	1
15	TRUE	Empty	HECT domain ubiquitin transferase OS=Tetrahymena thermophila (strain SB210) GN=TTHERM_00821790 PE=4 SV=2	Q22F29		427 kDa		0.28		[]	unknown	229.62	211.93	191.48	232.24	217.28	204.29	231.26	231.64	215.68	1	1	1	1	1	1	1	1	1
16	TRUE	Empty	WD domain, G-beta repeat protein OS=Tetrahymena thermophila (strain SB210) GN=TTHERM_01094880 PE=4 SV=1	Q22ZH2		73 kDa		0.011		CU428 high, RiB72_ab low	unknown	234.86	228.71	234.03	202.68	202.44	202.01	215.98	202.82	195.87	1	1	1	1	1	1	1	1	1
3.3	TRUE	Empty	Axonemal dynein heavy chain OS=Tetrahymena thermophila (strain SB210) GN=TTHERM_00252430 PE=4 SV=3	Q23QN9		499 kDa	TRUE	0.063		[]	unknown	197.32	182.79	183.5	206.9	190.78	205.43	222.1	196.41	213.48	1	1	1	1	1	1	1	1	1
17	TRUE	Empty	EF hand protein OS=Tetrahymena thermophila (strain SB210) GN=TTHERM_00193760 PE=4 SV=3	Q23KF9		110 kDa		< 0.00010		CU428 high, RiB72_ab low	unknown	300.34	313.48	296.97	294.52	281.93	281.9	0	0	0	1	1	1	1	1	1	0	0	0
18.1	TRUE	Empty	Uncharacterized protein OS=Tetrahymena thermophila (strain SB210) GN=TTHERM_00430030 PE=4 SV=3	Q231F7		221 kDa	TRUE	0.0095		CU428 low, RiB72_ab high	unknown	192.08	178.37	179.95	203.74	199.26	178.04	214.96	202.82	212.38	1	1	1	1	1	1	1	1	1
19	TRUE	Empty	EF-hand pair protein OS=Tetrahymena thermophila (strain SB210) GN=TTHERM_00406590 PE=4 SV=1	I7ME23		58 kDa		0.81		[]	unknown	198.19	183.67	194.14	187.9	185.48	181.47	186.44	192.14	193.67	1	1	1	1	1	1	1	1	1
20.1	TRUE	Empty	Dynein heavy chain, amine-terminal region protein OS=Tetrahymena thermophila (strain SB210) GN=TTHERM_00193520 PE=4 SV=2	Q23KI3		477 kDa	TRUE	0.018		CU428 low, RiB72_ab high	unknown	174.62	162.48	140.95	178.4	203.5	191.74	199.68	195.35	199.17	1	1	1	1	1	1	1	1	1
22	TRUE	Empty	EF-hand protein OS=Tetrahymena thermophila (strain SB210) GN=TTHERM_00649260 PE=4 SV=2	I7M688		179 kDa	TRUE	0.85		[]	unknown	177.23	181.02	173.75	153.07	197.14	189.46	159.95	193.21	184.87	1	1	1	1	1	1	1	1	1
21	TRUE	Empty	Flagellar outer dynein arm intermediate protein, putative OS=Tetrahymena thermophila (strain SB210) GN=TTHERM_00079230 PE=4 SV=1	Q23FU1		77 kDa		0.001		CU428 high, RiB72_ab low	unknown	208.67	196.92	207.43	176.29	188.66	176.9	169.12	172.93	171.66	1	1	1	1	1	1	1	1	1
23	TRUE	Empty	Sperm-associated antigen 6 OS=Tetrahymena thermophila (strain SB210) GN=TTHERM_000157929 PE=4 SV=1	W7X9A6		55 kDa		0.0019		CU428 high, RiB72_ab low	unknown	259.3	224.29	230.48	143.57	155.8	149.51	160.97	156.92	150.76	1	1	1	1	1	1	1	1	1
24	TRUE	Empty	Dynein heavy chain 1, axonemal protein OS=Tetrahymena thermophila (strain SB210) GN=TTHERM_01027670 PE=4 SV=2	Q22CL1		490 kDa	TRUE	0.1		[]	unknown	158.9	159.83	142.72	175.23	178.06	168.91	173.19	161.19	189.27	1	1	1	1	1	1	1	1	1
25	TRUE	Empty	Dpy-30 motif protein OS=Tetrahymena thermophila (strain SB210) GN=TTHERM_00394410 PE=4 SV=1	Q233B2		75 kDa		0.023		CU428 low, RiB72_ab high	unknown	138.82	139.52	149.81	183.68	171.7	191.74	186.44	160.12	190.37	1	1	1	1	1	1	1	1	1
26	TRUE	Empty	Uncharacterized protein OS=Tetrahymena thermophila (strain SB210) GN=TTHERM_00641200 PE=4 SV=1	Q23F13		198 kDa		1		[]	unknown	170.25	183.67	150.7	152.01	164.28	155.22	191.53	157.99	155.16	1	1	1	1	1	1	1	1	1
27	TRUE	Empty	Uncharacterized protein OS=Tetrahymena thermophila (strain SB210) GN=TTHERM_00196190 PE=4 SV=3	Q23K15		198 kDa		0.014		CU428 low, RiB72_ab high	unknown	124.85	141.29	117.01	159.4	156.86	172.34	159.95	154.78	166.16	1	1	1	1	1	1	1	1	1
28	TRUE	Empty	Flagellar microtugule protofilament ribbon protein OS=Tetrahymena thermophila (strain SB210) GN=TTHERM_00143690 PE=4 SV=1	I7M0S7		73 kDa		< 0.00010		CU428 high, RiB72_ab low	unknown	172.87	188.97	181.73	245.96	245.9	241.95	0	0	0	1	1	1	1	1	1	0	0	0
29	TRUE	Empty	Tetratricopeptide repeat protein OS=Tetrahymena thermophila (strain SB210) GN=TTHERM_00497260 PE=4 SV=1	I7MN06		110 kDa	TRUE	0.062		[]	unknown	133.58	135.99	126.77	144.62	143.09	150.65	139.57	146.24	138.65	1	1	1	1	1	1	1	1	1
30	TRUE	Empty	Adenylate kinase family protein OS=Tetrahymena thermophila (strain SB210) GN=TTHERM_00227800 PE=3 SV=2	Q23BQ2		50 kDa		0.72		[]	unknown	142.31	156.3	158.68	150.95	146.27	152.93	152.82	159.05	151.86	1	1	1	1	1	1	1	1	1
31	TRUE	Empty	Uncharacterized protein OS=Tetrahymena thermophila (strain SB210) GN=TTHERM_01142770 PE=4 SV=2	Q22AX1		203 kDa	TRUE	0.0068		CU428 low, RiB72_ab high	unknown	107.39	119.21	109.92	134.06	137.79	142.66	146.71	138.77	133.15	1	1	1	1	1	1	1	1	1
32	TRUE	Empty	Uncharacterized protein OS=Tetrahymena thermophila (strain SB210) GN=TTHERM_01125120 PE=4 SV=1	Q22B31		34 kDa		0.021		CU428 high, RiB72_ab low	unknown	167.63	166.01	156.02	152.01	100.69	133.53	146.71	146.24	133.15	1	1	1	1	1	1	1	1	1
33	TRUE	Empty	Sm protein OS=Tetrahymena thermophila (strain SB210) GN=TTHERM_00467950 PE=4 SV=1	I7MMH1		169 kDa		0.018		CU428 low, RiB72_ab high	unknown	117.87	125.39	114.35	133.01	130.37	140.38	131.42	132.37	132.05	1	1	1	1	1	1	1	1	1
34	TRUE	Empty	Uncharacterized protein OS=Tetrahymena thermophila (strain SB210) GN=TTHERM_00780430 PE=4 SV=2	I7M488		186 kDa		0.012		CU428 low, RiB72_ab high	unknown	97.785	105.08	101.06	149.9	139.91	141.52	122.25	149.45	143.05	1	1	1	1	1	1	1	1	1
35	TRUE	Empty	WD repeat protein OS=Tetrahymena thermophila (strain SB210) GN=TTHERM_00498220 PE=4 SV=2	I7LY62		215 kDa		0.0042		CU428 low, RiB72_ab high	unknown	102.15	112.15	89.534	139.34	136.73	131.25	147.72	137.7	145.25	1	1	1	1	1	1	1	1	1
36	TRUE	Empty	Dynein heavy chain OS=Tetrahymena thermophila (strain SB210) GN=TTHERM_00774810 PE=4 SV=2	Q23WX6		278 kDa	TRUE	0.0021		CU428 high, RiB72_ab low	unknown	142.31	134.22	135.63	117.17	135.67	122.12	116.14	115.29	119.94	1	1	1	1	1	1	1	1	1
37	TRUE	Empty	Dpy-30 motif protein OS=Tetrahymena thermophila (strain SB210) GN=TTHERM_00558060 PE=4 SV=2	I7MLH8		88 kDa		0.055		[]	unknown	158.03	147.47	142.72	116.12	116.59	101.58	139.57	111.02	105.64	1	1	1	1	1	1	1	1	1
3.4	TRUE	Empty	Dynein heavy chain family protein OS=Tetrahymena thermophila (strain SB210) GN=TTHERM_000774820 PE=4 SV=1	W7XG67		224 kDa	TRUE	0.57		[]	unknown	116.99	115.68	110.81	118.23	117.65	111.85	125.31	108.88	118.84	1	1	1	1	1	1	1	1	1
38	TRUE	Empty	Dynein intermediate chain 2 OS=Tetrahymena thermophila (strain SB210) GN=TTHERM_00487150 PE=4 SV=2	I7M008		78 kDa		0.024		CU428 low, RiB72_ab high	unknown	99.531	112.15	100.17	120.34	125.07	146.09	138.55	118.49	130.95	1	1	1	1	1	1	1	1	1
39	TRUE	Empty	Radial spokehead protein OS=Tetrahymena thermophila (strain SB210) GN=TTHERM_00427590 PE=4 SV=2	Q23A99 (+1)		57 kDa		0.014		CU428 low, RiB72_ab high	unknown	109.13	110.38	119.67	122.45	138.85	128.97	126.33	127.03	127.65	1	1	1	1	1	1	1	1	1
40	TRUE	Empty	Parkin co-regulated protein OS=Tetrahymena thermophila (strain SB210) GN=TTHERM_00446290 PE=4 SV=2	I7MLV6		36 kDa		0.098		[]	unknown	115.25	115.68	123.22	115.06	125.07	127.83	121.24	127.03	132.05	1	1	1	1	1	1	1	1	1
41	TRUE	Empty	Uncharacterized protein OS=Tetrahymena thermophila (strain SB210) GN=TTHERM_00125530 PE=4 SV=2	I7MJ59		76 kDa		0.00035		CU428 low, RiB72_ab high	unknown	81.196	85.654	91.307	104.51	99.63	124.4	124.29	131.3	132.05	1	1	1	1	1	1	1	1	1
42	TRUE	Empty	Uncharacterized protein OS=Tetrahymena thermophila (strain SB210) GN=TTHERM_00049190 PE=4 SV=2	Q23D72		426 kDa		0.0016		CU428 low, RiB72_ab high	unknown	80.323	75.058	57.621	126.68	132.49	123.26	130.4	122.76	133.15	1	1	1	1	1	1	1	1	1
43	TRUE	Empty	Uncharacterized protein OS=Tetrahymena thermophila (strain SB210) GN=TTHERM_00884620 PE=4 SV=1	Q23A15		63 kDa		< 0.00010		CU428 low, RiB72_ab high	unknown	54.131	60.929	63.826	123.51	110.23	110.71	114.1	113.15	118.84	1	1	1	1	1	1	1	1	1
44	TRUE	Empty	Uncharacterized protein OS=Tetrahymena thermophila (strain SB210) GN=TTHERM_00290850 PE=4 SV=2	I7LVL5		180 kDa		0.071		[]	unknown	100.4	102.43	97.512	108.73	109.17	98.151	123.27	111.02	105.64	1	1	1	1	1	1	1	1	1
45	TRUE	Empty	EF hand protein OS=Tetrahymena thermophila (strain SB210) GN=TTHERM_00637390 PE=4 SV=2	Q22HG4		183 kDa		0.0039		CU428 high, RiB72_ab low	unknown	114.37	120.09	111.7	89.728	125.07	120.98	92.71	83.263	77.028	1	1	1	1	1	1	1	1	1
46	TRUE	Empty	STOP protein OS=Tetrahymena thermophila (strain SB210) GN=TTHERM_00227580 PE=4 SV=2	Q23BS4		54 kDa		0.16		[]	unknown	89.054	91.836	101.94	96.062	118.71	111.85	97.803	106.75	102.34	1	1	1	1	1	1	1	1	1
47	TRUE	Empty	Coiled-coil protein, putative OS=Tetrahymena thermophila (strain SB210) GN=TTHERM_00391400 PE=4 SV=1	Q233L0		105 kDa		0.00042		CU428 low, RiB72_ab high	unknown	79.45	81.239	78.009	101.34	107.05	99.293	99.841	96.072	101.24	1	1	1	1	1	1	1	1	1
48	TRUE	Empty	Sperm-tail PG-rich repeat protein OS=Tetrahymena thermophila (strain SB210) GN=TTHERM_000441959 PE=4 SV=1	W7X9F7		32 kDa		0.85		[]	unknown	87.308	88.303	102.83	76.005	97.51	99.293	79.465	104.61	100.14	1	1	1	1	1	1	1	1	1
49	TRUE	Empty	Radial spoke 3 protein OS=Tetrahymena thermophila (strain SB210) GN=TTHERM_00418270 PE=4 SV=2	Q22NW8		111 kDa		0.78		[]	unknown	104.77	94.485	93.079	91.84	108.11	95.869	104.93	98.207	93.535	1	1	1	1	1	1	1	1	1
50	TRUE	Empty	Coiled-coil lobo-like protein, putative OS=Tetrahymena thermophila (strain SB210) GN=TTHERM_00473320 PE=4 SV=1	I7MLZ4		101 kDa		0.53		[]	unknown	82.942	98.017	92.193	86.561	73.133	65.054	92.71	90.735	74.828	1	1	1	1	1	1	1	1	1
51	TRUE	Empty	Radial spokehead protein OS=Tetrahymena thermophila (strain SB210) GN=TTHERM_00430020 PE=4 SV=2	Q231F8		34 kDa		0.0051		CU428 high, RiB72_ab low	unknown	102.15	98.017	100.17	79.172	80.552	81.032	84.559	89.668	81.43	1	1	1	1	1	1	1	1	1
52	TRUE	Empty	Uncharacterized protein OS=Tetrahymena thermophila (strain SB210) GN=TTHERM_00437360 PE=4 SV=2	I7LV93		86 kDa		0.00025		CU428 high, RiB72_ab low	unknown	109.13	113.03	114.35	80.228	77.372	79.891	76.409	83.263	77.028	1	1	1	1	1	1	1	1	1
53	TRUE	Empty	Uncharacterized protein OS=Tetrahymena thermophila (strain SB210) GN=TTHERM_00820660 PE=4 SV=1	Q23H79		73 kDa	TRUE	0.16		[]	unknown	96.039	98.017	88.647	90.784	89.031	85.597	88.634	88.6	90.233	1	1	1	1	1	1	1	1	1
54	TRUE	Empty	WD-40 protein, putative OS=Tetrahymena thermophila (strain SB210) GN=TTHERM_01262850 PE=4 SV=2	Q24DE2		114 kDa		0.025		CU428 low, RiB72_ab high	unknown	81.196	71.526	80.669	88.673	82.672	97.01	94.747	88.6	89.133	1	1	1	1	1	1	1	1	1
55	TRUE	Empty	Uncharacterized protein OS=Tetrahymena thermophila (strain SB210) GN=TTHERM_00540130 PE=4 SV=2	I7M0J1		144 kDa		0.11		[]	unknown	75.958	75.941	70.918	91.84	100.69	85.597	75.39	103.54	95.735	1	1	1	1	1	1	1	1	1
56	TRUE	Empty	EF hand protein OS=Tetrahymena thermophila (strain SB210) GN=TTHERM_00219350 PE=4 SV=2	I7M8Z8		56 kDa	TRUE	0.14		[]	unknown	78.577	87.42	83.328	81.283	90.091	91.304	91.691	88.6	85.832	1	1	1	1	1	1	1	1	1
57	TRUE	Empty	Transcription factor iib protein, putative OS=Tetrahymena thermophila (strain SB210) GN=TTHERM_00418580 PE=4 SV=2	Q22NU3		23 kDa		0.00029		CU428 high, RiB72_ab low	unknown	103.02	105.08	108.15	82.339	81.612	91.304	84.559	81.128	80.33	1	1	1	1	1	1	1	1	1
58	TRUE	Empty	Tumor suppressor mitostatin protein OS=Tetrahymena thermophila (strain SB210) GN=TTHERM_001164064 PE=4 SV=1	W7XCX2		59 kDa		0.0041		CU428 low, RiB72_ab high	unknown	68.1	71.526	69.145	88.673	89.031	85.597	89.653	97.14	105.64	1	1	1	1	1	1	1	1	1
59	TRUE	Empty	Uncharacterized protein OS=Tetrahymena thermophila (strain SB210) GN=TTHERM_00370820 PE=4 SV=2	I7MHP2		205 kDa		0.00021		CU428 low, RiB72_ab high	unknown	64.608	59.163	57.621	92.895	95.39	100.43	96.785	91.802	96.836	1	1	1	1	1	1	1	1	1
60	TRUE	Empty	Flagella associated protein OS=Tetrahymena thermophila (strain SB210) GN=TTHERM_00227220 PE=4 SV=2	Q23BW0		114 kDa		0.00039		CU428 low, RiB72_ab high	unknown	63.735	64.462	56.734	89.728	93.271	83.315	92.71	90.735	95.735	1	1	1	1	1	1	1	1	1
61.1	TRUE	Empty	Kinesin-like protein OS=Tetrahymena thermophila (strain SB210) GN=TTHERM_00502590 PE=3 SV=1	I7M335		83 kDa	TRUE	0.67		[]	unknown	82.069	92.719	85.101	78.116	66.773	71.902	91.691	80.06	81.43	1	1	1	1	1	1	1	1	1
62	TRUE	Empty	Dynein light chain 1, axonemal protein OS=Tetrahymena thermophila (strain SB210) GN=TTHERM_00334290 PE=4 SV=1	I7M1N7 (+1)		23 kDa		0.35		[]	unknown	82.069	91.836	106.38	87.617	84.791	92.445	79.465	89.668	86.932	1	1	1	1	1	1	1	1	1
63	TRUE	Empty	Radial spoke 3 protein OS=Tetrahymena thermophila (strain SB210) GN=TTHERM_00566810 PE=4 SV=1	I7M308		80 kDa		0.033		CU428 low, RiB72_ab high	unknown	74.212	78.59	78.896	93.951	85.851	79.891	82.522	88.6	83.631	1	1	1	1	1	1	1	1	1
64	TRUE	Empty	EF hand protein, putative OS=Tetrahymena thermophila (strain SB210) GN=TTHERM_00155380 PE=4 SV=1	Q22WJ6		57 kDa	TRUE	0.13		[]	unknown	89.927	84.771	87.761	73.894	74.193	68.478	83.54	83.263	85.832	1	1	1	1	1	1	1	1	1
65	TRUE	Empty	WD domain, G-beta repeat protein OS=Tetrahymena thermophila (strain SB210) GN=TTHERM_00446430 PE=4 SV=1	I7LWZ7		105 kDa		0.004		CU428 low, RiB72_ab high	unknown	70.719	70.643	66.485	81.283	85.851	82.173	84.559	83.263	91.334	1	1	1	1	1	1	1	1	1
66	TRUE	Empty	Uncharacterized protein OS=Tetrahymena thermophila (strain SB210) GN=TTHERM_00697090 PE=4 SV=3	Q24C62		113 kDa		0.43		[]	unknown	67.227	75.941	77.123	73.894	85.851	99.293	64.184	92.87	88.033	1	1	1	1	1	1	1	1	1
67	TRUE	Empty	Parkin co-regulated protein OS=Tetrahymena thermophila (strain SB210) GN=TTHERM_00499570 PE=4 SV=1	I7M317		28 kDa		0.076		[]	unknown	83.816	78.59	96.625	73.894	72.073	78.749	68.259	66.183	78.129	1	1	1	1	1	1	1	1	1
68.1	TRUE	Empty	Macronuclear actin OS=Tetrahymena thermophila (strain SB210) GN=TTHERM_00190950 PE=3 SV=1	I7MJK1 (+1)		42 kDa	TRUE	0.12		[]	unknown	72.466	73.292	78.009	76.005	80.552	92.445	81.503	81.128	75.928	1	1	1	1	1	1	1	1	1
69.1	TRUE	Empty	Flagellar associated protein, putative OS=Tetrahymena thermophila (strain SB210) GN=TTHERM_000495990 PE=4 SV=1	W7WVU8		361 kDa	TRUE	0.17		[]	unknown	71.592	75.058	66.485	85.506	72.073	68.478	94.747	72.588	80.33	1	1	1	1	1	1	1	1	1
70	TRUE	Empty	Uncharacterized protein OS=Tetrahymena thermophila (strain SB210) GN=TTHERM_00716090 PE=4 SV=2	I7MFU3		80 kDa		0.016		CU428 low, RiB72_ab high	unknown	65.481	69.76	71.804	61.226	74.193	82.173	79.465	87.533	93.535	1	1	1	1	1	1	1	1	1
71	TRUE	Empty	Tumor suppressor mitostatin protein OS=Tetrahymena thermophila (strain SB210) GN=TTHERM_00338110 PE=4 SV=1	I7LV70		55 kDa		< 0.00010		CU428 low, RiB72_ab high	unknown	47.146	50.333	50.529	76.005	77.372	77.608	117.16	116.35	114.44	1	1	1	1	1	1	1	1	1
72	TRUE	Empty	MSP (Major sperm protein) domain protein OS=Tetrahymena thermophila (strain SB210) GN=TTHERM_01092380 PE=4 SV=2	Q24BP3		191 kDa		0.13		[]	unknown	67.227	75.941	63.826	89.728	67.833	60.489	88.634	74.723	75.928	1	1	1	1	1	1	1	1	1
73	TRUE	Empty	Transmembrane protein, putative OS=Tetrahymena thermophila (strain SB210) GN=TTHERM_00037080 PE=4 SV=2	Q22MB1		85 kDa		0.27		[]	unknown	71.592	69.76	70.918	69.671	71.013	65.054	70.296	72.588	74.828	1	1	1	1	1	1	1	1	1
74	TRUE	Empty	Camsap CH domain protein OS=Tetrahymena thermophila (strain SB210) GN=TTHERM_00919620 PE=4 SV=1	Q24IL2		105 kDa		0.53		[]	unknown	72.466	77.707	69.145	67.56	68.893	65.054	74.371	70.453	68.225	1	1	1	1	1	1	1	1	1
75	TRUE	Empty	Uncharacterized protein OS=Tetrahymena thermophila (strain SB210) GN=TTHERM_00777260 PE=4 SV=2	Q23WS9		35 kDa		0.58		[]	unknown	66.354	75.941	74.464	65.449	60.414	59.347	56.033	76.858	71.526	1	1	1	1	1	1	1	1	1
76	TRUE	Empty	LRRC48 protein OS=Tetrahymena thermophila (strain SB210) GN=TTHERM_00316370 PE=4 SV=2	I7MG46		68 kDa		0.055		[]	unknown	65.481	70.643	65.599	76.005	71.013	76.467	76.409	70.453	78.129	1	1	1	1	1	1	1	1	1
77	TRUE	Empty	EF-hand protein OS=Tetrahymena thermophila (strain SB210) GN=TTHERM_00584850 PE=4 SV=1	I7MCU1		61 kDa		< 0.00010		CU428 high, RiB72_ab low	unknown	217.4	199.57	212.75	0	0	0	0	0	0	1	1	1	0	0	0	0	0	0
78	TRUE	Empty	Radial spokehead protein OS=Tetrahymena thermophila (strain SB210) GN=TTHERM_00444180 PE=4 SV=2	I7M3F3 (+1)		54 kDa		0.25		[]	unknown	75.958	82.122	85.988	68.616	73.133	70.76	82.522	72.588	69.326	1	1	1	1	1	1	1	1	1
3.5	TRUE	Empty	Dynein heavy chain 7, axonemal protein OS=Tetrahymena thermophila (strain SB210) GN=TTHERM_00492830 PE=4 SV=2	I7MLR5		550 kDa	TRUE	0.21		[]	unknown	68.1	53.865	47.869	76.005	74.193	63.913	62.146	66.183	70.426	1	1	1	1	1	1	1	1	1
79	TRUE	Empty	Nucleoside diphosphate kinase OS=Tetrahymena thermophila (strain SB210) GN=TTHERM_000372529 PE=3 SV=1	W7XGD1		43 kDa		0.35		[]	unknown	75.085	72.409	74.464	64.393	69.953	68.478	64.184	74.723	72.627	1	1	1	1	1	1	1	1	1
80	TRUE	Empty	Uncharacterized protein OS=Tetrahymena thermophila (strain SB210) GN=TTHERM_00348390 PE=4 SV=2	I7M9T0		34 kDa		0.00022		CU428 low, RiB72_ab high	unknown	52.385	46.801	53.188	72.838	83.732	78.749	82.522	78.993	79.229	1	1	1	1	1	1	1	1	1
81	TRUE	Empty	EF hand protein OS=Tetrahymena thermophila (strain SB210) GN=TTHERM_00492840 PE=4 SV=2	I7M9W2		67 kDa		0.53		[]	unknown	56.75	60.046	62.053	50.67	50.875	54.782	60.108	56.576	58.322	1	1	1	1	1	1	1	1	1
84	TRUE	Empty	WD40 domain protein OS=Tetrahymena thermophila (strain SB210) GN=TTHERM_00105300 PE=4 SV=2	Q234G8		152 kDa		0.035		CU428 low, RiB72_ab high	unknown	59.369	60.929	55.848	76.005	75.252	69.619	84.559	70.453	69.326	1	1	1	1	1	1	1	1	1
82	TRUE	Empty	Flagellar associated protein OS=Tetrahymena thermophila (strain SB210) GN=TTHERM_00038990 PE=4 SV=1	Q22M20		103 kDa	TRUE	0.0017		CU428 low, RiB72_ab high	unknown	49.765	55.631	59.394	80.228	69.953	73.043	75.39	76.858	75.928	1	1	1	1	1	1	1	1	1
83	TRUE	Empty	Armadillo/beta-catenin repeat protein OS=Tetrahymena thermophila (strain SB210) GN=TTHERM_00313520 PE=4 SV=2	Q22KC9		65 kDa		0.001		CU428 low, RiB72_ab high	unknown	64.608	68.877	67.372	66.505	71.013	73.043	81.503	78.993	82.531	1	1	1	1	1	1	1	1	1
85	TRUE	Empty	Adenylate kinase OS=Tetrahymena thermophila (strain SB210) GN=TTHERM_00455540 PE=4 SV=1	I7MA87		51 kDa		0.23		[]	unknown	70.719	71.526	74.464	76.005	67.833	76.467	74.371	77.925	72.627	1	1	1	1	1	1	1	1	1
86	TRUE	Empty	Tumor suppressor mitostatin protein OS=Tetrahymena thermophila (strain SB210) GN=TTHERM_01207630 PE=4 SV=3	Q23YQ8		61 kDa		0.0042		CU428 low, RiB72_ab high	unknown	41.035	49.45	48.756	63.338	63.594	69.619	68.259	64.048	62.723	1	1	1	1	1	1	1	1	1
87	TRUE	Empty	MAATS1, putative OS=Tetrahymena thermophila (strain SB210) GN=TTHERM_00578560 PE=4 SV=1	I7LWP7		76 kDa		0.25		[]	unknown	59.369	75.941	65.599	70.727	73.133	74.184	74.371	71.521	74.828	1	1	1	1	1	1	1	1	1
88	TRUE	Empty	Uncharacterized protein OS=Tetrahymena thermophila (strain SB210) GN=TTHERM_00449470 PE=4 SV=3	Q238X3		26 kDa		< 0.00010		CU428 high, RiB72_ab low	unknown	101.28	102.43	115.24	84.45	89.031	102.72	0	0	0	1	1	1	1	1	1	0	0	0
89	TRUE	Empty	Uncharacterized protein OS=Tetrahymena thermophila (strain SB210) GN=TTHERM_00705200 PE=4 SV=2	I7M777		308 kDa		0.0039		CU428 low, RiB72_ab high	unknown	49.765	50.333	39.891	70.727	73.133	66.195	71.315	66.183	69.326	1	1	1	1	1	1	1	1	1
90	TRUE	Empty	Uncharacterized protein OS=Tetrahymena thermophila (strain SB210) GN=TTHERM_00196610 PE=4 SV=4	Q23JX3		101 kDa		0.0049		CU428 low, RiB72_ab high	unknown	59.369	60.929	55.848	89.728	77.372	75.326	76.409	78.993	70.426	1	1	1	1	1	1	1	1	1
91	TRUE	Empty	Dynein heavy chain 1, axonemal protein OS=Tetrahymena thermophila (strain SB210) GN=TTHERM_00947430 PE=4 SV=2	I7LSV4		493 kDa	TRUE	0.054		[]	unknown	61.115	57.397	58.507	73.894	67.833	62.771	88.634	70.453	69.326	1	1	1	1	1	1	1	1	1
92	TRUE	Empty	Uncharacterized protein OS=Tetrahymena thermophila (strain SB210) GN=TTHERM_00633390 PE=4 SV=2	Q22X14		194 kDa		0.4		[]	unknown	68.1	64.462	58.507	59.115	54.055	51.358	59.09	60.846	62.723	1	1	1	1	1	1	1	1	1
93	TRUE	Empty	DnaJ (Hsp40) family B protein OS=Tetrahymena thermophila (strain SB210) GN=TTHERM_00471260 PE=4 SV=1	I7MGN3		38 kDa		0.25		[]	unknown	71.592	75.941	73.577	72.838	63.594	74.184	60.108	71.521	72.627	1	1	1	1	1	1	1	1	1
94	TRUE	Empty	Calponin-like domain protein OS=Tetrahymena thermophila (strain SB210) GN=TTHERM_00334410 PE=4 SV=2	I7LV58		357 kDa		0.0059		CU428 low, RiB72_ab high	unknown	62.862	60.929	62.053	65.449	76.312	62.771	70.296	75.79	78.129	1	1	1	1	1	1	1	1	1
95	TRUE	Empty	Uncharacterized protein OS=Tetrahymena thermophila (strain SB210) GN=TTHERM_00691650 PE=4 SV=2	I7M670		102 kDa		0.038		CU428 high, RiB72_ab low	unknown	75.085	79.473	78.009	65.449	56.174	58.206	70.296	61.913	52.82	1	1	1	1	1	1	1	1	1
96	TRUE	Empty	Transport system kinase OS=Tetrahymena thermophila (strain SB210) GN=TTHERM_00205170 PE=4 SV=2	Q22NC6		18 kDa		0.37		[]	unknown	69.846	70.643	85.101	67.56	65.713	84.456	66.221	69.386	73.727	1	1	1	1	1	1	1	1	1
97	TRUE	Empty	EF-hand pair protein OS=Tetrahymena thermophila (strain SB210) GN=TTHERM_00267880 PE=4 SV=1	I7ME81		35 kDa	TRUE	< 0.00010		CU428 high, RiB72_ab low	unknown	86.435	87.42	90.42	51.726	56.174	54.782	49.921	49.104	42.916	1	1	1	1	1	1	1	1	1
98	TRUE	Empty	Uncharacterized protein OS=Tetrahymena thermophila (strain SB210) GN=TTHERM_00725820 PE=4 SV=1	Q24GK8		46 kDa		0.0096		CU428 low, RiB72_ab high	unknown	52.385	55.631	60.28	62.282	66.773	73.043	66.221	67.251	67.125	1	1	1	1	1	1	1	1	1
99	TRUE	Empty	AAA family ATPase CDC48 subfamily protein OS=Tetrahymena thermophila (strain SB210) GN=TTHERM_00151820 PE=4 SV=2	I7LWE3		101 kDa	TRUE	0.062		[]	unknown	56.75	63.578	61.167	66.505	67.833	61.63	72.334	70.453	63.824	1	1	1	1	1	1	1	1	1
100	TRUE	Empty	Uncharacterized protein OS=Tetrahymena thermophila (strain SB210) GN=TTHERM_00290700 PE=4 SV=2	I7MKH6		79 kDa		0.0029		CU428 low, RiB72_ab high	unknown	49.765	48.567	53.188	70.727	68.893	83.315	70.296	83.263	75.928	1	1	1	1	1	1	1	1	1
101	TRUE	Empty	DNA polymerase delta C4-type zinc-finger protein OS=Tetrahymena thermophila (strain SB210) GN=TTHERM_00137550 PE=4 SV=1	I7M279		31 kDa		0.0071		CU428 low, RiB72_ab high	unknown	43.654	45.035	51.415	55.948	60.414	75.326	62.146	65.116	72.627	1	1	1	1	1	1	1	1	1
3.6	TRUE	Empty	Dynein heavy chain OS=Tetrahymena thermophila (strain SB210) GN=TTHERM_00919540 PE=4 SV=2	Q24IM0		589 kDa	TRUE	0.044		CU428 low, RiB72_ab high	unknown	53.258	43.269	42.551	70.727	74.193	63.913	53.996	69.386	69.326	1	1	1	1	1	1	1	1	1
102	TRUE	Empty	Growth-arrest-specific microtubule-binding protein OS=Tetrahymena thermophila (strain SB210) GN=TTHERM_00649240 PE=4 SV=1	I7LT80		56 kDa		0.011		CU428 low, RiB72_ab high	unknown	52.385	54.748	56.734	66.505	72.073	67.336	71.315	74.723	63.824	1	1	1	1	1	1	1	1	1
103	TRUE	Empty	Ankyrin repeat protein OS=Tetrahymena thermophila (strain SB210) GN=TTHERM_01179840 PE=4 SV=1	Q22AP1		66 kDa		0.37		[]	unknown	50.639	57.397	52.302	54.893	56.174	58.206	52.977	55.508	62.723	1	1	1	1	1	1	1	1	1
104	TRUE	Empty	Calpain family cysteine protease OS=Tetrahymena thermophila (strain SB210) GN=TTHERM_000487129 PE=4 SV=1	W7X994		107 kDa		0.006		CU428 high, RiB72_ab low	unknown	66.354	67.111	63.826	54.893	55.114	51.358	48.902	56.576	49.518	1	1	1	1	1	1	1	1	1
105	TRUE	Empty	Dynein heavy chain 1, axonemal protein OS=Tetrahymena thermophila (strain SB210) GN=TTHERM_00821980 PE=4 SV=2	Q22F12		482 kDa	TRUE	0.19		[]	unknown	57.623	52.099	52.302	60.171	59.354	54.782	82.522	60.846	57.221	1	1	1	1	1	1	1	1	1
106	TRUE	Empty	Calponin-like domain protein OS=Tetrahymena thermophila (strain SB210) GN=TTHERM_00703960 PE=4 SV=1	Q22GC7		122 kDa		0.019		CU428 low, RiB72_ab high	unknown	48.019	58.28	54.075	60.171	56.174	55.923	72.334	68.318	63.824	1	1	1	1	1	1	1	1	1
107	TRUE	Empty	Phosphoglycerate kinase OS=Tetrahymena thermophila (strain SB210) GN=TTHERM_00856750 PE=4 SV=1	Q23CI8		149 kDa		0.48		[]	unknown	52.385	55.631	49.642	57.004	50.875	49.076	57.052	50.171	57.221	1	1	1	1	1	1	1	1	1
108	TRUE	Empty	Ptype ATPase, putative OS=Tetrahymena thermophila (strain SB210) GN=TTHERM_00565590 PE=4 SV=1	I7M9I4		31 kDa		0.0036		CU428 low, RiB72_ab high	unknown	47.146	52.099	46.983	60.171	61.474	68.478	63.165	71.521	71.526	1	1	1	1	1	1	1	1	1
109	TRUE	Empty	Flagellar WD-repeat protein PF20 OS=Tetrahymena thermophila (strain SB210) GN=TTHERM_00134890 PE=4 SV=2	I7MKK1		68 kDa		0.061		[]	unknown	56.75	60.929	56.734	66.505	58.294	61.63	65.202	60.846	68.225	1	1	1	1	1	1	1	1	1
110	TRUE	Empty	Uncharacterized protein OS=Tetrahymena thermophila (strain SB210) GN=TTHERM_01345750 PE=4 SV=3	Q229S1		99 kDa		0.0015		CU428 low, RiB72_ab high	unknown	55.004	53.865	53.188	57.004	65.713	62.771	62.146	59.778	60.522	1	1	1	1	1	1	1	1	1
111	TRUE	Empty	Tetratricopeptide repeat protein OS=Tetrahymena thermophila (strain SB210) GN=TTHERM_01119520 PE=4 SV=1	Q239M8		51 kDa		0.13		[]	unknown	52.385	57.397	57.621	62.282	55.114	61.63	57.052	61.913	62.723	1	1	1	1	1	1	1	1	1
112	TRUE	Empty	Uncharacterized protein OS=Tetrahymena thermophila (strain SB210) GN=TTHERM_00643530 PE=4 SV=2	Q23EX8		62 kDa		0.00025		CU428 low, RiB72_ab high	unknown	41.908	44.152	41.664	57.004	58.294	61.63	55.014	53.374	55.02	1	1	1	1	1	1	1	1	1
113	TRUE	Empty	Uncharacterized protein OS=Tetrahymena thermophila (strain SB210) GN=TTHERM_00924250 PE=4 SV=2	Q23WL9		180 kDa		0.041		CU428 low, RiB72_ab high	unknown	53.258	49.45	47.869	65.449	57.234	54.782	67.24	59.778	56.121	1	1	1	1	1	1	1	1	1
114	TRUE	Empty	IQ calmodulin-binding motif protein OS=Tetrahymena thermophila (strain SB210) GN=TTHERM_00045060 PE=4 SV=2	Q23DT6		274 kDa		0.0058		CU428 low, RiB72_ab high	unknown	41.035	38.854	39.891	62.282	58.294	54.782	56.033	71.521	66.024	1	1	1	1	1	1	1	1	1
115	TRUE	Empty	Radial spoke head-like protein OS=Tetrahymena thermophila (strain SB210) GN=TTHERM_00378600 PE=4 SV=2	Q23FF7		27 kDa		0.053		[]	unknown	58.496	67.994	70.031	55.948	52.995	62.771	50.939	55.508	57.221	1	1	1	1	1	1	1	1	1
116	TRUE	Empty	Uncharacterized protein OS=Tetrahymena thermophila (strain SB210) GN=TTHERM_00758860 PE=4 SV=1	Q23JL9		38 kDa		0.82		[]	unknown	52.385	53.865	53.188	46.448	47.695	57.065	47.883	56.576	57.221	1	1	1	1	1	1	1	1	1
117	TRUE	Empty	Flagellar associated protein, putative OS=Tetrahymena thermophila (strain SB210) GN=TTHERM_00440620 PE=4 SV=1	I7MK78		107 kDa		0.00022		CU428 low, RiB72_ab high	unknown	34.05	37.97	36.345	66.505	57.234	61.63	66.221	66.183	60.522	1	1	1	1	1	1	1	1	1
118	TRUE	Empty	Uncharacterized protein OS=Tetrahymena thermophila (strain SB210) GN=TTHERM_00530270 PE=4 SV=2	I7LZX2		136 kDa	TRUE	0.6		[]	unknown	58.496	50.333	49.642	54.893	56.174	47.934	64.184	52.306	50.619	1	1	1	1	1	1	1	1	1
119.1	TRUE	Empty	Uncharacterized protein OS=Tetrahymena thermophila (strain SB210) GN=TTHERM_00529650 PE=4 SV=1	I7M6D6		94 kDa	TRUE	0.0027		CU428 low, RiB72_ab high	unknown	41.035	43.269	39.891	58.059	57.234	59.347	56.033	59.778	52.82	1	1	1	1	1	1	1	1	1
120	TRUE	Empty	Uncharacterized protein OS=Tetrahymena thermophila (strain SB210) GN=TTHERM_00494280 PE=4 SV=1	I7MLS4		48 kDa		0.01		CU428 low, RiB72_ab high	unknown	41.035	49.45	40.778	44.336	46.635	41.087	70.296	64.048	58.322	1	1	1	1	1	1	1	1	1
121.1	TRUE	Empty	Actin OS=Tetrahymena thermophila (strain SB210) GN=TTHERM_00378580 PE=3 SV=3	Q23FF9		45 kDa	TRUE	0.26		[]	unknown	49.765	46.801	56.734	53.837	59.354	59.347	51.958	57.643	57.221	1	1	1	1	1	1	1	1	1
122	TRUE	Empty	Histidine phosphatase family (Branch 2) protein OS=Tetrahymena thermophila (strain SB210) GN=TTHERM_01193550 PE=4 SV=3	Q22AM1		53 kDa		0.0024		CU428 low, RiB72_ab high	unknown	21.827	26.491	20.389	67.56	1.0599	3.4239	83.54	97.14	122.15	1	1	1	1	0.99	1	1	1	1
123.1	TRUE	Empty	Sperm-tail PG-rich repeat protein OS=Tetrahymena thermophila (strain SB210) GN=TTHERM_00420710 PE=4 SV=2	I7M6R0		69 kDa	TRUE	0.54		[]	unknown	46.273	47.684	52.302	55.948	62.534	62.771	34.639	45.901	53.92	1	1	1	1	1	1	1	1	1
124	TRUE	Empty	Amine-terminal domain enolase OS=Tetrahymena thermophila (strain SB210) GN=TTHERM_000474969 PE=4 SV=1	W7XGK2		57 kDa		0.19		[]	unknown	52.385	59.163	55.848	44.336	51.935	47.934	49.921	55.508	47.318	1	1	1	1	1	1	1	1	1
125	TRUE	Empty	Rtdr1-prov protein, putative OS=Tetrahymena thermophila (strain SB210) GN=TTHERM_000773538 PE=4 SV=1	W7XHA5		41 kDa		0.18		[]	unknown	47.146	55.631	52.302	43.281	40.276	49.076	43.808	50.171	46.217	1	1	1	1	1	1	1	1	1
126	TRUE	Empty	Sperm-tail PG-rich repeat protein OS=Tetrahymena thermophila (strain SB210) GN=TTHERM_00218910 PE=4 SV=1	I7M2G0		34 kDa		0.0044		CU428 low, RiB72_ab high	unknown	41.035	45.918	47.869	60.171	60.414	63.913	59.09	67.251	62.723	1	1	1	1	1	1	1	1	1
127	TRUE	Empty	Uncharacterized protein OS=Tetrahymena thermophila (strain SB210) GN=TTHERM_00139700 PE=4 SV=1	I7MKN3		88 kDa		0.00034		CU428 low, RiB72_ab high	unknown	36.669	37.97	39.005	57.004	51.935	49.076	49.921	50.171	52.82	1	1	1	1	1	1	1	1	1
121.2	TRUE	Empty	Actin-related protein OS=Tetrahymena thermophila GN=Arp PE=2 SV=1	Q8IS25		44 kDa	TRUE	0.14		[]	unknown	48.019	45.035	54.961	53.837	59.354	59.347	51.958	57.643	57.221	0.99	0.99	0.99	0.99	0.99	1	0.99	0.99	0.99
128	TRUE	Empty	IQ and ubiquitin-like domain protein OS=Tetrahymena thermophila (strain SB210) GN=TTHERM_00316930 PE=4 SV=2	I7M989		49 kDa		0.0087		CU428 low, RiB72_ab high	unknown	35.796	44.152	41.664	54.893	55.114	57.065	59.09	54.441	52.82	1	1	1	1	1	1	1	1	1
129	TRUE	Empty	STOP protein OS=Tetrahymena thermophila (strain SB210) GN=TTHERM_00392840 PE=4 SV=1	Q233G5		41 kDa		0.074		[]	unknown	42.781	40.62	46.097	50.67	58.294	53.641	46.864	52.306	47.318	1	1	1	1	1	1	1	1	1
130	TRUE	Empty	Uncharacterized protein OS=Tetrahymena thermophila (strain SB210) GN=TTHERM_00192030 PE=4 SV=1	I7MEK6		61 kDa		0.028		CU428 low, RiB72_ab high	unknown	39.289	45.035	40.778	51.726	54.055	53.641	48.902	51.239	58.322	1	1	1	1	1	1	1	1	1
131	TRUE	Empty	33 kDa inner dynein arm light chain, axonemal protein OS=Tetrahymena thermophila (strain SB210) GN=TTHERM_00841210 PE=4 SV=1	I7MMU7 (+1)		28 kDa	TRUE	0.83		[]	unknown	50.639	52.982	47.869	48.559	54.055	59.347	42.789	50.171	62.723	1	1	1	1	1	1	1	1	1
132	TRUE	Empty	Sperm-tail PG-rich repeat protein OS=Tetrahymena thermophila (strain SB210) GN=TTHERM_00441950 PE=4 SV=1	I7LTL0		29 kDa		0.0056		CU428 low, RiB72_ab high	unknown	44.527	42.386	45.21	44.336	57.234	62.771	53.996	58.711	62.723	1	1	1	1	1	1	1	1	1
133	TRUE	Empty	Radial spoke head-like protein OS=Tetrahymena thermophila (strain SB210) GN=TTHERM_000196029 PE=4 SV=1	W7X469		26 kDa		0.8		[]	unknown	43.654	45.035	62.939	46.448	50.875	60.489	42.789	49.104	53.92	1	1	1	1	1	1	1	1	1
134	TRUE	Empty	Uncharacterized protein OS=Tetrahymena thermophila (strain SB210) GN=TTHERM_00185930 PE=4 SV=2	Q22T19		92 kDa		0.018		CU428 low, RiB72_ab high	unknown	29.685	37.97	33.686	60.171	44.516	67.336	62.146	45.901	62.723	1	1	1	1	1	1	1	1	1
135	TRUE	Empty	Dpy-30 motif protein OS=Tetrahymena thermophila (strain SB210) GN=TTHERM_000569069 PE=4 SV=1	W7WZL8		95 kDa		0.017		CU428 low, RiB72_ab high	unknown	36.669	43.269	42.551	48.559	55.114	46.793	58.071	51.239	50.619	1	1	1	1	1	1	1	1	1
136	TRUE	Empty	Elongation factor 1-alpha OS=Tetrahymena thermophila (strain SB210) GN=TTHERM_00655820 PE=3 SV=1	Q22GX4		48 kDa		0.052		[]	unknown	35.796	45.035	40.778	50.67	56.174	50.217	47.883	70.453	61.623	1	1	1	1	1	1	1	1	1
137	TRUE	Empty	Uncharacterized protein OS=Tetrahymena thermophila (strain SB210) GN=TTHERM_00974270 PE=4 SV=2	Q22WR6		29 kDa		0.00029		CU428 low, RiB72_ab high	unknown	32.304	32.672	36.345	45.392	51.935	66.195	51.958	50.171	52.82	1	1	1	1	1	1	1	1	1
138	TRUE	Empty	Uncharacterized protein OS=Tetrahymena thermophila (strain SB210) GN=TTHERM_00043920 PE=4 SV=2	Q23DV1		154 kDa		0.21		[]	unknown	41.908	45.035	43.437	49.614	52.995	42.228	43.808	46.969	55.02	1	1	1	1	1	1	1	1	1
139	TRUE	Empty	EF-hand protein OS=Tetrahymena thermophila (strain SB210) GN=TTHERM_00623030 PE=4 SV=3	Q240Y1		176 kDa		0.00032		CU428 low, RiB72_ab high	unknown	27.065	30.023	29.254	61.226	34.976	33.098	71.315	75.79	63.824	1	1	1	1	1	1	1	1	1
140	TRUE	Empty	Hect domain RCC1-like protein OS=Tetrahymena thermophila (strain SB210) GN=TTHERM_00647400 PE=4 SV=2	I7M4K0		110 kDa		0.0036		CU428 low, RiB72_ab high	unknown	36.669	39.737	32.799	52.781	52.995	50.217	60.108	52.306	53.92	1	1	1	1	1	1	1	1	1
141	TRUE	Empty	Uncharacterized protein OS=Tetrahymena thermophila (strain SB210) GN=TTHERM_00683230 PE=4 SV=1	I7M4I6		67 kDa		0.031		CU428 low, RiB72_ab high	unknown	34.05	40.62	44.324	53.837	46.635	58.206	47.883	57.643	53.92	1	1	1	1	1	1	1	1	1
142	TRUE	Empty	WD40 domain protein OS=Tetrahymena thermophila (strain SB210) GN=TTHERM_000681920 PE=4 SV=1	W7WWA2		152 kDa		0.018		CU428 low, RiB72_ab high	unknown	36.669	40.62	33.686	43.281	58.294	52.5	52.977	44.834	53.92	1	1	1	1	1	1	1	1	1
143	TRUE	Empty	Uncharacterized protein OS=Tetrahymena thermophila (strain SB210) GN=TTHERM_01207650 PE=4 SV=2	Q23YQ7		68 kDa		0.045		CU428 low, RiB72_ab high	unknown	36.669	44.152	41.664	49.614	57.234	55.923	45.845	56.576	53.92	1	1	1	1	1	1	1	1	1
144	TRUE	Empty	Growth-arrest-specific microtubule-binding protein OS=Tetrahymena thermophila (strain SB210) GN=TTHERM_00857910 PE=4 SV=1	Q23YW7		55 kDa		0.0006		CU428 low, RiB72_ab high	unknown	34.923	37.087	32.799	59.115	59.354	51.358	52.977	56.576	51.719	1	1	1	1	1	1	1	1	1
145	TRUE	Empty	Uncharacterized protein OS=Tetrahymena thermophila (strain SB210) GN=TTHERM_00187170 PE=4 SV=1	Q22T00		65 kDa		0.0055		CU428 low, RiB72_ab high	unknown	34.05	35.321	38.118	48.559	50.875	39.945	46.864	51.239	45.117	1	1	1	1	1	1	1	1	1
146	TRUE	Empty	Uncharacterized protein OS=Tetrahymena thermophila (strain SB210) GN=TTHERM_00196150 PE=4 SV=3	Q23K19		40 kDa		0.71		[]	unknown	40.162	50.333	48.756	47.503	46.635	52.5	44.827	48.036	50.619	1	1	1	1	1	1	1	1	1
147	TRUE	Empty	Uncharacterized protein OS=Tetrahymena thermophila (strain SB210) GN=TTHERM_00660320 PE=4 SV=1	I7M2C6		35 kDa		0.00033		CU428 low, RiB72_ab high	unknown	44.527	44.152	40.778	51.726	41.336	47.934	57.052	58.711	58.322	1	1	1	1	1	1	1	1	1
148	TRUE	Empty	Outer dynein arm docking complex protein oda protein OS=Tetrahymena thermophila (strain SB210) GN=TTHERM_00392730 PE=4 SV=3	Q233H6		63 kDa		0.14		[]	unknown	40.162	42.386	38.118	43.281	39.216	42.228	40.751	46.969	45.117	1	1	1	1	1	1	1	1	1
149	TRUE	Empty	Uncharacterized protein OS=Tetrahymena thermophila (strain SB210) GN=TTHERM_00070880 PE=4 SV=2	I7M0H4		88 kDa		0.72		[]	unknown	38.415	46.801	44.324	45.392	44.516	45.652	43.808	45.901	42.916	1	1	1	1	1	1	1	1	1
150	TRUE	Empty	Uncharacterized protein OS=Tetrahymena thermophila (strain SB210) GN=TTHERM_00425820 PE=4 SV=2	Q23AH7		124 kDa	TRUE	0.0094		CU428 low, RiB72_ab high	unknown	32.304	41.503	33.686	45.392	45.575	47.934	48.902	49.104	51.719	1	1	1	1	1	1	1	1	1
151	TRUE	Empty	Uncharacterized protein (Fragment) OS=Tetrahymena thermophila (strain SB210) GN=TTHERM_00687260 PE=4 SV=2	I7MJK3		65 kDa		0.00015		CU428 low, RiB72_ab high	unknown	22.7	25.608	21.275	63.338	64.654	63.913	68.259	59.778	61.623	1	1	1	1	1	1	1	1	1
152	TRUE	Empty	Uncharacterized protein OS=Tetrahymena thermophila (strain SB210) GN=TTHERM_00770670 PE=4 SV=2	Q23AS8		92 kDa		0.029		CU428 low, RiB72_ab high	unknown	44.527	42.386	43.437	44.336	52.995	49.076	51.958	50.171	46.217	1	1	1	1	1	1	1	1	1
153	TRUE	Empty	Antioxidant, AhpC/TSA family protein OS=Tetrahymena thermophila (strain SB210) GN=TTHERM_01194830 PE=4 SV=1	Q22AJ2		23 kDa		0.0082		CU428 high, RiB72_ab low	unknown	47.146	48.567	56.734	39.058	36.036	38.804	32.601	34.159	37.414	1	1	1	1	1	1	1	1	1
154	TRUE	Empty	Uncharacterized protein OS=Tetrahymena thermophila (strain SB210) GN=TTHERM_00086850 PE=4 SV=2	Q236L2		20 kDa		0.21		[]	unknown	41.908	44.152	46.983	48.559	51.935	54.782	42.789	53.374	58.322	1	1	1	1	1	1	1	1	1
155	TRUE	Empty	Tetratricopeptide repeat protein OS=Tetrahymena thermophila (strain SB210) GN=TTHERM_00047680 PE=4 SV=3	Q23DC3		51 kDa		0.00012		CU428 low, RiB72_ab high	unknown	40.162	39.737	40.778	45.392	44.516	43.369	44.827	44.834	45.117	1	1	1	1	1	1	1	1	1
156	TRUE	Empty	Tetratricopeptide repeat protein OS=Tetrahymena thermophila (strain SB210) GN=TTHERM_00623040 PE=4 SV=2	Q240Y0		54 kDa		0.0077		CU428 low, RiB72_ab high	unknown	33.177	35.321	40.778	45.392	41.336	41.087	46.864	49.104	48.418	1	1	1	1	1	1	1	1	1
158	TRUE	Empty	Kinase domain protein OS=Tetrahymena thermophila (strain SB210) GN=TTHERM_00442920 PE=4 SV=2	I7MD58		73 kDa		0.057		[]	unknown	30.558	32.672	35.459	46.448	50.875	47.934	37.695	45.901	53.92	1	1	1	1	1	1	1	1	1
157	TRUE	Empty	WD domain, G-beta repeat protein OS=Tetrahymena thermophila (strain SB210) GN=TTHERM_00196380 PE=4 SV=1	Q23JZ6		83 kDa		0.011		CU428 high, RiB72_ab low	unknown	53.258	52.099	49.642	40.114	36.036	34.239	37.695	44.834	38.514	1	1	1	1	1	1	1	1	1
159	TRUE	Empty	Uncharacterized protein OS=Tetrahymena thermophila (strain SB210) GN=TTHERM_00091750 PE=4 SV=2	Q236B8		41 kDa		0.0025		CU428 low, RiB72_ab high	unknown	31.431	32.672	36.345	57.004	37.096	60.489	53.996	46.969	50.619	1	1	1	1	1	1	1	1	1
160	TRUE	Empty	Dpy-30 motif protein OS=Tetrahymena thermophila (strain SB210) GN=TTHERM_00474460 PE=4 SV=2	I7LX35		65 kDa	TRUE	0.043		CU428 high, RiB72_ab low	unknown	42.781	45.918	47.869	33.78	32.857	29.674	41.77	35.227	33.012	1	1	1	1	1	1	1	1	1
161	TRUE	Empty	Uncharacterized protein OS=Tetrahymena thermophila (strain SB210) GN=TTHERM_00311970 PE=4 SV=2	Q22KT2		98 kDa		0.019		CU428 low, RiB72_ab high	unknown	35.796	41.503	39.005	47.503	42.396	41.087	47.883	44.834	50.619	1	1	1	1	1	1	1	1	1
162	TRUE	Empty	Kinase domain protein OS=Tetrahymena thermophila (strain SB210) GN=TTHERM_00102740 PE=4 SV=3	Q234M4		66 kDa		0.19		[]	unknown	41.908	47.684	38.118	43.281	43.456	42.228	47.883	49.104	45.117	1	1	1	1	1	1	1	1	1
163	TRUE	Empty	Regulatory subunit of type II PKA R-subunit family protein OS=Tetrahymena thermophila (strain SB210) GN=TTHERM_00670610 PE=4 SV=1	I7MMP3		39 kDa		0.035		CU428 high, RiB72_ab low	unknown	45.4	45.035	47.869	41.169	43.456	44.511	42.789	43.766	42.916	1	1	1	1	1	1	1	1	1
164	TRUE	Empty	WD repeat protein OS=Tetrahymena thermophila (strain SB210) GN=TTHERM_00052490 PE=4 SV=2	Q23CU1		170 kDa	TRUE	0.00021		CU428 low, RiB72_ab high	unknown	29.685	32.672	30.14	57.004	47.695	42.228	47.883	49.104	51.719	1	1	1	1	1	1	1	1	1
165	TRUE	Empty	EF-hand protein OS=Tetrahymena thermophila (strain SB210) GN=TTHERM_00049140 PE=4 SV=2	Q23D77		195 kDa		0.076		[]	unknown	41.035	39.737	36.345	34.836	39.216	36.521	46.864	52.306	41.815	1	1	1	1	1	1	1	1	1
166	TRUE	Empty	Uncharacterized protein OS=Tetrahymena thermophila (strain SB210) GN=TTHERM_00502359 PE=4 SV=1	A4VD56		30 kDa		0.57		[]	unknown	38.415	33.555	42.551	35.891	41.336	49.076	37.695	39.496	42.916	1	1	1	1	1	1	1	1	1
167	TRUE	Empty	Uncharacterized protein OS=Tetrahymena thermophila (strain SB210) GN=TTHERM_000703669 PE=4 SV=1	W7X6G9		38 kDa		0.19		[]	unknown	43.654	45.035	46.983	42.225	47.695	41.087	45.845	48.036	47.318	1	1	1	1	1	1	1	1	1
168	TRUE	Empty	Uncharacterized protein OS=Tetrahymena thermophila (strain SB210) GN=TTHERM_00469080 PE=4 SV=1	I7MIZ2		84 kDa		0.00091		CU428 low, RiB72_ab high	unknown	28.812	31.789	27.481	40.114	47.695	42.228	40.751	42.699	42.916	1	1	1	1	1	1	1	1	1
169	TRUE	Empty	Casein kinase OS=Tetrahymena thermophila (strain SB210) GN=TTHERM_00938880 PE=4 SV=1	Q22DQ4		38 kDa		0.016		CU428 high, RiB72_ab low	unknown	57.623	46.801	59.394	31.669	33.917	38.804	39.733	38.429	35.213	1	1	1	1	1	1	1	1	1
170	TRUE	Empty	Lmbr1-like motif protein OS=Tetrahymena thermophila (strain SB210) GN=TTHERM_00499580 PE=4 SV=2	I7MGS3		106 kDa		0.15		[]	unknown	37.542	40.62	38.118	35.891	45.575	43.369	33.62	38.429	35.213	1	1	1	1	1	1	1	1	1
171	TRUE	Empty	Uncharacterized protein OS=Tetrahymena thermophila (strain SB210) GN=TTHERM_00666210 PE=4 SV=2	Q23TG1		58 kDa		< 0.00010		CU428 low, RiB72_ab high	unknown	13.096	15.895	16.843	22.168	39.216	36.521	79.465	75.79	74.828	1	1	1	1	1	1	1	1	1
172	TRUE	Empty	Radial spoke head-like protein OS=Tetrahymena thermophila (strain SB210) GN=TTHERM_01044600 PE=4 SV=2	Q22CF9		90 kDa		0.59		[]	unknown	45.4	38.854	39.891	40.114	32.857	37.663	42.789	39.496	37.414	1	1	1	1	1	1	1	1	1
173	TRUE	Empty	Radial spoke head-like protein OS=Tetrahymena thermophila (strain SB210) GN=TTHERM_00080020 PE=4 SV=3	Q23FL3		121 kDa	TRUE	0.0058		CU428 low, RiB72_ab high	unknown	29.685	38.854	32.799	49.614	40.276	44.511	49.921	51.239	47.318	1	1	1	1	1	1	1	1	1
176	TRUE	Empty	Flagellar associated protein, putative OS=Tetrahymena thermophila (strain SB210) GN=TTHERM_00094070 PE=4 SV=3	Q235Y4		119 kDa	TRUE	0.074		[]	unknown	37.542	34.438	31.913	43.281	44.516	43.369	38.714	48.036	40.715	1	1	1	1	1	1	1	1	1
174	TRUE	Empty	Uncharacterized protein OS=Tetrahymena thermophila (strain SB210) GN=TTHERM_00460500 PE=4 SV=2	Q23Q34		37 kDa		0.51		[]	unknown	39.289	44.152	42.551	34.836	41.336	44.511	34.639	40.564	44.016	1	1	1	1	1	1	1	1	1
175	TRUE	Empty	Uncharacterized protein OS=Tetrahymena thermophila (strain SB210) GN=TTHERM_00695730 PE=4 SV=1	Q24C99		47 kDa		0.99		[]	unknown	41.908	48.567	40.778	43.281	37.096	29.674	44.827	46.969	39.615	1	1	1	1	1	1	1	1	1
3.7	TRUE	Empty	Axonemal dynein heavy chain OS=Tetrahymena thermophila (strain SB210) GN=TTHERM_00531870 PE=4 SV=1	Q248H8		543 kDa	TRUE	0.18		[]	unknown	29.685	25.608	26.594	51.726	25.437	29.674	68.259	37.361	31.912	1	1	1	1	1	1	1	1	1
177	TRUE	Empty	Uncharacterized protein OS=Tetrahymena thermophila (strain SB210) GN=TTHERM_00046820 PE=4 SV=2	Q23DK9		47 kDa		0.45		[]	unknown	34.923	42.386	39.891	42.225	42.396	41.087	41.77	41.631	39.615	1	1	1	1	1	1	1	1	1
178	TRUE	Empty	Uncharacterized protein OS=Tetrahymena thermophila (strain SB210) GN=TTHERM_000530016 PE=4 SV=1	W7X7Q9		126 kDa		0.22		[]	unknown	36.669	44.152	39.891	30.613	38.156	27.391	40.751	33.092	30.811	1	1	1	1	1	1	1	1	1
179	TRUE	Empty	Uncharacterized protein OS=Tetrahymena thermophila (strain SB210) GN=TTHERM_00865310 PE=4 SV=2	Q24FD2		59 kDa		0.00066		CU428 low, RiB72_ab high	unknown	28.812	28.257	26.594	27.446	36.036	43.369	45.845	52.306	52.82	1	1	1	1	1	1	1	1	1
180	TRUE	Empty	Outer dynein arm protein OS=Tetrahymena thermophila (strain SB210) GN=TTHERM_00691840 PE=4 SV=1	I7LT66		58 kDa		0.83		[]	unknown	37.542	37.087	39.891	38.003	31.797	36.521	37.695	36.294	39.615	1	1	1	1	1	1	1	1	1
181	TRUE	Empty	DnaJ (Hsp40) family B protein OS=Tetrahymena thermophila (strain SB210) GN=TTHERM_00238810 PE=4 SV=1	I7M3Y8		39 kDa		0.15		[]	unknown	30.558	30.023	34.572	35.891	34.976	39.945	33.62	41.631	35.213	1	1	1	1	1	1	1	1	1
182	TRUE	Empty	EF hand protein OS=Tetrahymena thermophila (strain SB210) GN=TTHERM_00218510 PE=4 SV=2	I7MKT5		145 kDa		0.052		[]	unknown	32.304	37.087	30.14	42.225	43.456	41.087	37.695	39.496	40.715	1	1	1	1	1	1	1	1	1
183	TRUE	Empty	Uncharacterized protein OS=Tetrahymena thermophila (strain SB210) GN=TTHERM_00628400 PE=4 SV=4	Q23RV8		29 kDa		0.00014		CU428 high, RiB72_ab low	unknown	65.481	59.163	65.599	22.168	18.018	23.967	23.432	27.754	22.008	1	1	1	1	1	1	1	1	1
184	TRUE	Empty	Uncharacterized protein OS=Tetrahymena thermophila (strain SB210) GN=TTHERM_00196040 PE=4 SV=4	Q23K30		50 kDa	TRUE	0.019		CU428 low, RiB72_ab high	unknown	28.812	32.672	35.459	29.558	36.036	47.934	39.733	48.036	48.418	1	1	1	1	1	1	1	1	1
185	TRUE	Empty	Uncharacterized protein OS=Tetrahymena thermophila (strain SB210) GN=TTHERM_00633370 PE=4 SV=3	Q22X16		66 kDa		0.0015		CU428 high, RiB72_ab low	unknown	37.542	38.854	36.345	25.335	26.497	23.967	26.488	29.889	27.51	1	1	1	1	1	1	1	1	1
186	TRUE	Empty	Coiled-coil protein, putative OS=Tetrahymena thermophila (strain SB210) GN=TTHERM_00971830 PE=4 SV=1	Q24DJ0		60 kDa		0.049		CU428 high, RiB72_ab low	unknown	46.273	39.737	45.21	33.78	39.216	37.663	35.658	39.496	36.313	1	1	1	1	1	1	1	1	1
187	TRUE	Empty	Uncharacterized protein OS=Tetrahymena thermophila (strain SB210) GN=TTHERM_00625950 PE=4 SV=1	Q23S05		45 kDa		0.0031		CU428 low, RiB72_ab high	unknown	27.065	32.672	30.14	40.114	44.516	43.369	44.827	44.834	40.715	1	1	1	1	1	1	1	1	1
189.1	TRUE	Empty	Uncharacterized protein OS=Tetrahymena thermophila (strain SB210) GN=TTHERM_00632990 PE=4 SV=1	Q22X54		97 kDa	TRUE	0.11		[]	unknown	28.812	38.854	30.14	36.947	39.216	38.804	42.789	39.496	37.414	1	1	1	1	1	1	1	1	1
188	TRUE	Empty	Flagellar associated protein OS=Tetrahymena thermophila (strain SB210) GN=TTHERM_00312810 PE=4 SV=1	Q22KK0		43 kDa		0.2		[]	unknown	34.05	32.672	38.118	41.169	42.396	44.511	35.658	40.564	38.514	1	1	1	1	1	1	1	1	1
190	TRUE	Empty	Uncharacterized protein OS=Tetrahymena thermophila (strain SB210) GN=TTHERM_00492760 PE=4 SV=2	I7MHF2		39 kDa	TRUE	0.0029		CU428 low, RiB72_ab high	unknown	19.208	26.491	24.821	36.947	42.396	43.369	39.733	37.361	40.715	1	1	1	1	1	1	1	1	1
191	TRUE	Empty	Rdx family protein OS=Tetrahymena thermophila (strain SB210) GN=TTHERM_01113070 PE=4 SV=2	Q24D45		104 kDa		0.005		CU428 low, RiB72_ab high	unknown	27.065	30.023	24.821	38.003	36.036	35.38	35.658	39.496	38.514	1	1	1	1	1	1	1	1	1
192	TRUE	Empty	CAMP-dependent kinase, regulatory protein OS=Tetrahymena thermophila (strain SB210) GN=TTHERM_00623090 PE=4 SV=2	Q240X5		48 kDa		0.067		[]	unknown	35.796	43.269	39.005	23.224	36.036	52.5	18.338	27.754	34.113	1	1	1	1	1	1	1	1	1
193	TRUE	Empty	MORN motif protein OS=Tetrahymena thermophila (strain SB210) GN=TTHERM_00486680 PE=4 SV=1	I7LTG8		46 kDa	TRUE	0.2		[]	unknown	37.542	38.854	41.664	31.669	30.737	31.956	38.714	36.294	36.313	1	1	1	1	1	1	1	1	1
194	TRUE	Empty	HELP domain protein OS=Tetrahymena thermophila (strain SB210) GN=TTHERM_00559720 PE=4 SV=2	I7LU47		268 kDa		0.0094		CU428 high, RiB72_ab low	unknown	40.162	42.386	47.869	21.113	28.617	29.674	29.545	30.957	23.109	1	1	1	1	1	1	1	1	1
195	TRUE	Empty	Uncharacterized protein OS=Tetrahymena thermophila (strain SB210) GN=TTHERM_00564540 PE=4 SV=2	I7M303		86 kDa		0.042		CU428 low, RiB72_ab high	unknown	32.304	29.14	31.026	39.058	38.156	37.663	37.695	34.159	41.815	1	1	1	1	1	1	1	1	1
196	TRUE	Empty	Uncharacterized protein OS=Tetrahymena thermophila (strain SB210) GN=TTHERM_00421090 PE=4 SV=2	I7MD89		58 kDa		0.045		CU428 high, RiB72_ab low	unknown	43.654	40.62	47.869	31.669	31.797	35.38	21.395	32.024	36.313	1	1	1	1	1	1	1	1	1
197	TRUE	Empty	MSP (Major sperm protein) domain protein OS=Tetrahymena thermophila (strain SB210) GN=TTHERM_00476840 PE=4 SV=2	I7M846		212 kDa		0.098		[]	unknown	31.431	34.438	29.254	29.558	34.976	38.804	35.658	34.159	39.615	1	1	1	1	1	1	1	1	1
198	TRUE	Empty	Uncharacterized protein OS=Tetrahymena thermophila (strain SB210) GN=TTHERM_00242510 PE=4 SV=2	I7MMF1		75 kDa		0.00051		CU428 low, RiB72_ab high	unknown	23.573	26.491	23.935	34.836	36.036	39.945	34.639	35.227	34.113	1	1	1	1	1	1	1	1	1
199	TRUE	Empty	Radial spokehead protein OS=Tetrahymena thermophila (strain SB210) GN=TTHERM_00502580 PE=4 SV=2	I7M9L5		57 kDa		0.02		CU428 high, RiB72_ab low	unknown	37.542	36.204	38.118	28.502	43.456	37.663	32.601	33.092	35.213	1	1	1	1	1	1	1	1	1
200	TRUE	Empty	Uncharacterized protein OS=Tetrahymena thermophila (strain SB210) GN=TTHERM_00077460 PE=4 SV=3	Q23G18		54 kDa		0.0046		CU428 low, RiB72_ab high	unknown	21.827	22.076	28.367	32.724	40.276	37.663	35.658	38.429	37.414	1	1	1	1	1	1	1	1	1
201	TRUE	Empty	LRR and guanylate kinase domain protein OS=Tetrahymena thermophila (strain SB210) GN=TTHERM_00188400 PE=4 SV=1	I7LUX8		53 kDa		0.75		[]	unknown	34.923	37.97	41.664	31.669	38.156	33.098	37.695	38.429	36.313	1	1	1	1	1	1	1	1	1
203	TRUE	Empty	Uncharacterized protein OS=Tetrahymena thermophila (strain SB210) GN=TTHERM_00299910 PE=4 SV=1	I7MIC8		66 kDa		0.00011		CU428 low, RiB72_ab high	unknown	20.954	21.193	22.162	30.613	31.797	36.521	35.658	33.092	35.213	1	1	1	1	1	1	1	1	1
202	TRUE	Empty	Dynein light chain OS=Tetrahymena thermophila (strain SB210) GN=TTHERM_00023950 PE=4 SV=2	Q22R86		13 kDa		0.24		[]	unknown	35.796	33.555	35.459	42.225	32.857	35.38	33.62	40.564	40.715	1	1	1	1	1	1	1	1	1
204	TRUE	Empty	DNA polymerase delta C4-type zinc-finger protein OS=Tetrahymena thermophila (strain SB210) GN=TTHERM_00370750 PE=4 SV=1	I7LU20		32 kDa		0.001		CU428 high, RiB72_ab low	unknown	44.527	43.269	47.869	20.057	28.617	37.663	24.451	29.889	27.51	1	1	1	1	1	1	1	1	1
205	TRUE	Empty	Uncharacterized protein OS=Tetrahymena thermophila (strain SB210) GN=TTHERM_00926950 PE=4 SV=3	Q22DW4		71 kDa		0.0045		CU428 low, RiB72_ab high	unknown	27.939	31.789	28.367	34.836	34.976	38.804	36.676	36.294	36.313	1	1	1	1	1	1	1	1	1
206	TRUE	Empty	Coiled-coil flagellar protein, putative OS=Tetrahymena thermophila (strain SB210) GN=TTHERM_00446450 PE=4 SV=2	I7MA06		110 kDa		0.17		[]	unknown	21.827	32.672	25.708	33.78	30.737	29.674	36.676	35.227	28.611	1	1	1	1	1	1	1	1	1
3.8	TRUE	Empty	Dynein heavy chain OS=Tetrahymena thermophila (strain SB210) GN=TTHERM_00420340 PE=4 SV=2	I7LTP7		512 kDa	TRUE	0.063		[]	unknown	19.208	15.895	18.616	40.114	28.617	21.685	66.221	32.024	37.414	1	1	1	1	1	1	1	1	1
207	TRUE	Empty	MORN motif protein OS=Tetrahymena thermophila (strain SB210) GN=TTHERM_00732890 PE=4 SV=1	Q245C2		37 kDa		0.23		[]	unknown	31.431	32.672	37.232	28.502	26.497	33.098	29.545	29.889	33.012	1	1	1	1	1	1	1	1	1
215	TRUE	Empty	Uncharacterized protein OS=Tetrahymena thermophila (strain SB210) GN=TTHERM_00316910 PE=4 SV=2	I7LW80		117 kDa		0.0011		CU428 low, RiB72_ab high	unknown	23.573	20.31	19.502	36.947	36.036	38.804	36.676	35.227	33.012	1	1	1	1	1	1	1	1	1
208	TRUE	Empty	Uncharacterized protein OS=Tetrahymena thermophila (strain SB210) GN=TTHERM_00105260 PE=4 SV=1	Q234H2		49 kDa		0.99		[]	unknown	33.177	37.97	32.799	35.891	34.976	34.239	34.639	38.429	30.811	1	1	1	1	1	1	1	1	1
209	TRUE	Empty	Outer dense fiber protein OS=Tetrahymena thermophila (strain SB210) GN=TTHERM_00825370 PE=4 SV=2	I7MF99		46 kDa		0.11		[]	unknown	28.812	31.789	33.686	30.613	37.096	36.521	32.601	45.901	41.815	1	1	1	1	1	1	1	1	1
210	TRUE	Empty	Dynein light chain roadblock-type 2 protein OS=Tetrahymena thermophila (strain SB210) GN=TTHERM_00348650 PE=4 SV=2	I7MHB1		15 kDa		0.072		[]	unknown	37.542	37.97	45.21	34.836	31.797	35.38	31.582	34.159	35.213	1	1	1	1	1	1	1	1	1
211	TRUE	Empty	C2 domain protein OS=Tetrahymena thermophila (strain SB210) GN=TTHERM_00455570 PE=4 SV=2	I7LX79		72 kDa		0.86		[]	unknown	31.431	30.906	31.913	27.446	26.497	26.25	32.601	33.092	27.51	1	1	1	1	1	1	1	1	1
212	TRUE	Empty	Uncharacterized protein OS=Tetrahymena thermophila (strain SB210) GN=TTHERM_00577380 PE=4 SV=1	Q22UW5		44 kDa		0.019		CU428 low, RiB72_ab high	unknown	31.431	28.257	33.686	35.891	38.156	34.239	39.733	40.564	36.313	1	1	1	1	1	1	1	1	1
213	TRUE	Empty	Tetratricopeptide repeat protein OS=Tetrahymena thermophila (strain SB210) GN=TTHERM_00670910 PE=4 SV=2	I7LXT7		54 kDa		0.75		[]	unknown	30.558	32.672	33.686	32.724	42.396	41.087	27.507	35.227	37.414	1	1	1	1	1	1	1	1	1
214	TRUE	Empty	C2 domain protein OS=Tetrahymena thermophila (strain SB210) GN=TTHERM_00243990 PE=4 SV=2	Q246A0		57 kDa		0.16		[]	unknown	32.304	30.906	32.799	33.78	36.036	35.38	35.658	35.227	31.912	1	1	1	1	1	1	1	1	1
216	TRUE	Empty	STOP protein OS=Tetrahymena thermophila (strain SB210) GN=TTHERM_01044770 PE=4 SV=1	Q22CE2		32 kDa		0.48		[]	unknown	29.685	32.672	37.232	19.001	40.276	39.945	23.432	36.294	29.711	1	1	1	1	1	1	1	1	1
217	TRUE	Empty	SMP-30/gluconolaconase/LRE-like region protein OS=Tetrahymena thermophila (strain SB210) GN=TTHERM_00408720 PE=4 SV=1	I7MKW7		33 kDa		0.11		[]	unknown	37.542	35.321	36.345	30.613	33.917	38.804	34.639	32.024	35.213	1	1	1	1	1	1	1	1	1
218	TRUE	Empty	Uncharacterized protein OS=Tetrahymena thermophila (strain SB210) GN=TTHERM_00191430 PE=4 SV=1	I7MEJ5		122 kDa	TRUE	0.13		[]	unknown	30.558	29.14	30.14	32.724	39.216	36.521	29.545	21.349	25.309	1	1	1	1	1	1	1	1	1
219	TRUE	Empty	Uncharacterized protein OS=Tetrahymena thermophila (strain SB210) GN=TTHERM_00820670 PE=4 SV=3	Q23H78		77 kDa		0.00035		CU428 low, RiB72_ab high	unknown	20.954	22.959	22.162	32.724	41.336	38.804	37.695	35.227	34.113	1	1	1	1	1	1	1	1	1
220	TRUE	Empty	Flagellar associated protein OS=Tetrahymena thermophila (strain SB210) GN=TTHERM_00334300 PE=4 SV=2	I7MEN4		368 kDa		0.0039		CU428 low, RiB72_ab high	unknown	25.319	24.725	23.048	35.891	32.857	26.25	35.658	30.957	34.113	1	1	1	1	1	1	1	1	1
221	TRUE	Empty	Uncharacterized protein OS=Tetrahymena thermophila (strain SB210) GN=TTHERM_000418499 PE=4 SV=1	W7XKI8		66 kDa	TRUE	0.025		CU428 low, RiB72_ab high	unknown	26.192	30.023	29.254	31.669	32.857	37.663	33.62	41.631	37.414	1	1	1	1	1	1	1	1	1
222	TRUE	Empty	Uncharacterized protein OS=Tetrahymena thermophila (strain SB210) GN=TTHERM_00101130 PE=4 SV=2	Q234T6		196 kDa		0.0039		CU428 low, RiB72_ab high	unknown	27.939	23.842	23.048	34.836	33.917	30.815	38.714	35.227	35.213	1	1	1	1	1	1	1	1	1
223	TRUE	Empty	WD repeat protein OS=Tetrahymena thermophila (strain SB210) GN=TTHERM_00836640 PE=4 SV=1	I7MJ23		70 kDa		0.2		[]	unknown	35.796	39.737	34.572	32.724	29.677	35.38	32.601	36.294	30.811	1	1	1	1	1	1	1	1	1
224	TRUE	Empty	Uncharacterized protein OS=Tetrahymena thermophila (strain SB210) GN=TTHERM_00433410 PE=4 SV=1	Q231B6		61 kDa		0.00082		CU428 high, RiB72_ab low	unknown	20.954	22.959	26.594	25.335	24.378	27.391	6.1127	8.5398	6.6024	1	1	1	1	1	1	1	1	1
225	TRUE	Empty	Cation channel family protein OS=Tetrahymena thermophila (strain SB210) GN=TTHERM_000686039 PE=4 SV=1	W7X235		40 kDa		0.0059		CU428 high, RiB72_ab low	unknown	31.431	33.555	37.232	22.168	25.437	27.391	19.357	24.552	22.008	1	1	1	1	1	1	1	1	1
226	TRUE	Empty	Zinc MYND domain protein OS=Tetrahymena thermophila (strain SB210) GN=TTHERM_000335759 PE=4 SV=1	W7XHT1		38 kDa		0.024		CU428 high, RiB72_ab low	unknown	34.05	42.386	39.005	24.279	24.378	25.109	30.564	24.552	28.611	1	1	1	1	1	1	1	1	1
227	TRUE	Empty	Uncharacterized protein OS=Tetrahymena thermophila (strain SB210) GN=TTHERM_01109800 PE=4 SV=1	Q22B75		25 kDa		0.041		CU428 high, RiB72_ab low	unknown	27.939	27.374	32.799	25.335	28.617	30.815	20.376	22.417	25.309	1	1	1	1	1	1	1	1	1
228	TRUE	Empty	MORN motif protein OS=Tetrahymena thermophila (strain SB210) GN=TTHERM_00529880 PE=4 SV=2	I7MCW2		48 kDa		0.0028		CU428 low, RiB72_ab high	unknown	26.192	26.491	28.367	35.891	38.156	42.228	33.62	37.361	35.213	1	1	1	1	1	1	1	1	1
230	TRUE	Empty	Uncharacterized protein OS=Tetrahymena thermophila (strain SB210) GN=TTHERM_00387010 PE=4 SV=1	Q23RI9		104 kDa		0.32		[]	unknown	24.446	28.257	30.14	31.669	33.917	34.239	26.488	34.159	31.912	1	1	1	1	1	1	1	1	1
229	TRUE	Empty	Uncharacterized protein OS=Tetrahymena thermophila (strain SB210) GN=TTHERM_00585100 PE=4 SV=2	I7MCU6		56 kDa		0.0021		CU428 low, RiB72_ab high	unknown	18.335	24.725	19.502	35.891	34.976	31.956	41.77	38.429	36.313	1	1	1	1	1	1	1	1	1
231	TRUE	Empty	Scp-like extracellular protein, putative OS=Tetrahymena thermophila (strain SB210) GN=TTHERM_000439109 PE=4 SV=1	W7XBY3		84 kDa		0.73		[]	unknown	27.065	32.672	29.254	24.279	40.276	37.663	20.376	33.092	30.811	1	1	1	1	1	1	1	1	1
232	TRUE	Empty	Scp-like extracellular protein, putative OS=Tetrahymena thermophila (strain SB210) GN=TTHERM_00112730 PE=4 SV=2	Q22Z98		79 kDa		0.79		[]	unknown	28.812	28.257	29.254	22.168	36.036	34.239	23.432	28.822	31.912	1	1	1	1	1	1	1	1	1
233	TRUE	Empty	Uncharacterized protein OS=Tetrahymena thermophila (strain SB210) GN=TTHERM_00420720 PE=4 SV=2	I7M084		111 kDa		0.095		[]	unknown	23.573	27.374	28.367	30.613	32.857	37.663	28.526	32.024	36.313	1	1	1	1	1	1	1	1	1
234	TRUE	Empty	Uncharacterized protein OS=Tetrahymena thermophila (strain SB210) GN=TTHERM_00790740 PE=4 SV=1	Q24DR3		77 kDa		0.0062		CU428 high, RiB72_ab low	unknown	39.289	36.204	39.005	22.168	20.138	23.967	29.545	22.417	26.41	1	1	1	1	1	1	1	1	1
235	TRUE	Empty	WD domain, G-beta repeat protein OS=Tetrahymena thermophila (strain SB210) GN=TTHERM_00320260 PE=4 SV=2	Q237R1		121 kDa		0.97		[]	unknown	33.177	30.023	25.708	25.335	24.378	19.402	28.526	32.024	28.611	1	1	1	1	1	1	1	1	1
236	TRUE	Empty	Actin OS=Tetrahymena thermophila (strain SB210) GN=TTHERM_00566780 PE=3 SV=1	I7LWH9		42 kDa		0.5		[]	unknown	32.304	32.672	29.254	27.446	30.737	28.532	31.582	28.822	30.811	1	1	1	1	1	1	1	1	1
237	TRUE	Empty	Uncharacterized protein OS=Tetrahymena thermophila (strain SB210) GN=TTHERM_00383600 PE=4 SV=2	Q23F53		54 kDa		0.00022		CU428 low, RiB72_ab high	unknown	20.081	23.842	21.275	35.891	40.276	35.38	39.733	37.361	39.615	1	1	1	1	1	1	1	1	1
238	TRUE	Empty	Uncharacterized protein OS=Tetrahymena thermophila (strain SB210) GN=TTHERM_00713200 PE=4 SV=2	Q24CY1		100 kDa		0.0015		CU428 low, RiB72_ab high	unknown	20.954	23.842	23.935	33.78	26.497	30.815	32.601	36.294	36.313	1	1	1	1	1	1	1	1	1
239	TRUE	Empty	EF-hand protein OS=Tetrahymena thermophila (strain SB210) GN=TTHERM_00086840 PE=4 SV=1	Q236L3		100 kDa		0.16		[]	unknown	21.827	23.842	25.708	24.279	27.557	27.391	25.47	27.754	25.309	1	1	1	1	1	1	1	1	1
240	TRUE	Empty	Cyclic nucleotide-binding domain protein OS=Tetrahymena thermophila (strain SB210) GN=TTHERM_00255620 PE=4 SV=3	Q23QL7		86 kDa		0.37		[]	unknown	27.065	27.374	32.799	32.724	28.617	34.239	23.432	27.754	28.611	1	1	1	1	1	1	1	1	1
241	TRUE	Empty	WD40 domain protein OS=Tetrahymena thermophila (strain SB210) GN=TTHERM_00929540 PE=4 SV=2	Q24CI8		151 kDa		0.0013		CU428 low, RiB72_ab high	unknown	21.827	19.427	19.502	29.558	20.138	27.391	33.62	30.957	29.711	1	1	1	1	1	1	1	1	1
242	TRUE	Empty	Flagellar associated protein OS=Tetrahymena thermophila (strain SB210) GN=TTHERM_00697450 PE=4 SV=1	Q24C31		53 kDa		0.12		[]	unknown	27.939	29.14	31.026	23.224	31.797	26.25	25.47	28.822	25.309	1	1	1	1	1	1	1	1	1
243	TRUE	Empty	Sperm-tail PG-rich repeat protein OS=Tetrahymena thermophila (strain SB210) GN=TTHERM_00724700 PE=4 SV=3	Q24GM1		42 kDa		0.054		[]	unknown	32.304	33.555	31.026	24.279	25.437	31.956	26.488	26.687	30.811	1	1	1	1	1	1	1	1	1
244	TRUE	Empty	WD40 domain protein OS=Tetrahymena thermophila (strain SB210) GN=TTHERM_00554350 PE=4 SV=2	Q22UJ0		42 kDa		0.11		[]	unknown	25.319	30.023	32.799	22.168	22.258	26.25	21.395	25.619	25.309	1	1	1	1	1	1	1	1	1
245	TRUE	Empty	Uncharacterized protein OS=Tetrahymena thermophila (strain SB210) GN=TTHERM_00312960 PE=4 SV=2	Q22KI5		41 kDa		0.1		[]	unknown	30.558	24.725	31.913	24.279	20.138	23.967	21.395	24.552	25.309	1	1	1	1	1	1	1	1	1
246	TRUE	Empty	Uncharacterized protein OS=Tetrahymena thermophila (strain SB210) GN=TTHERM_00118740 PE=4 SV=2	Q22YZ5		37 kDa		0.00089		CU428 low, RiB72_ab high	unknown	20.081	22.076	23.935	24.279	30.737	31.956	32.601	34.159	35.213	1	1	1	1	1	1	1	1	1
247	TRUE	Empty	Uncharacterized protein OS=Tetrahymena thermophila (strain SB210) GN=TTHERM_00189530 PE=4 SV=2	I7LV00		104 kDa		0.0043		CU428 high, RiB72_ab low	unknown	39.289	34.438	37.232	22.168	19.078	22.826	28.526	24.552	25.309	1	1	1	1	1	1	1	1	1
248	TRUE	Empty	Uncharacterized protein OS=Tetrahymena thermophila (strain SB210) GN=TTHERM_00393070 PE=4 SV=1	Q233E2		187 kDa		0.0058		CU428 low, RiB72_ab high	unknown	17.462	22.959	16.843	32.724	41.336	26.25	30.564	28.822	30.811	1	1	1	1	1	1	1	1	1
249	TRUE	Empty	Flagellar associated protein OS=Tetrahymena thermophila (strain SB210) GN=TTHERM_00497300 PE=4 SV=2	I7LY45		358 kDa		0.75		[]	unknown	28.812	24.725	23.048	29.558	25.437	20.543	30.564	20.282	22.008	1	1	1	1	1	1	1	1	1
250	TRUE	Empty	PHD-finger protein OS=Tetrahymena thermophila (strain SB210) GN=TTHERM_00046390 PE=4 SV=3	Q23DQ2		109 kDa		0.015		CU428 low, RiB72_ab high	unknown	20.954	21.193	16.843	26.391	25.437	30.815	27.507	29.889	25.309	1	1	1	1	1	1	1	1	1
251	TRUE	Empty	Cyclic nucleotide-binding domain protein OS=Tetrahymena thermophila (strain SB210) GN=TTHERM_00540420 PE=4 SV=1	I7LU17		71 kDa		0.055		[]	unknown	18.335	26.491	24.821	30.613	29.677	30.815	28.526	30.957	34.113	1	1	1	1	1	1	1	1	1
252	TRUE	Empty	Fructose-1,6-bisphosphatase OS=Tetrahymena thermophila (strain SB210) GN=TTHERM_01018330 PE=3 SV=2	Q22XP3		126 kDa		0.53		[]	unknown	21.827	23.842	20.389	30.613	26.497	25.109	30.564	20.282	22.008	1	1	1	1	1	1	1	1	1
253	TRUE	Empty	DNA double-strand break repair rad50 ATPase, putative OS=Tetrahymena thermophila (strain SB210) GN=TTHERM_00535929 PE=4 SV=2	A4VD15		51 kDa		0.23		[]	unknown	27.939	23.842	25.708	19.001	23.318	31.956	24.451	24.552	23.109	1	1	1	1	1	1	1	1	1
254	TRUE	Empty	Tetratricopeptide repeat protein OS=Tetrahymena thermophila (strain SB210) GN=TTHERM_00695880 PE=4 SV=1	Q24C84		88 kDa		0.6		[]	unknown	23.573	24.725	22.162	28.502	26.497	19.402	35.658	24.552	18.707	1	1	1	1	1	1	1	1	1
255	TRUE	Empty	Cation channel family protein OS=Tetrahymena thermophila (strain SB210) GN=TTHERM_00454060 PE=4 SV=2	Q238R0		415 kDa		0.025		CU428 low, RiB72_ab high	unknown	22.7	15.012	15.956	33.78	18.018	13.696	25.47	35.227	35.213	1	1	1	1	1	1	1	1	1
256	TRUE	Empty	Dynein heavy chain OS=Tetrahymena thermophila (strain SB210) GN=TTHERM_00355100 PE=4 SV=2	Q22Y61		511 kDa	TRUE	0.035		CU428 low, RiB72_ab high	unknown	16.588	11.479	14.184	32.724	22.258	20.543	49.921	29.889	28.611	1	1	1	1	1	0.96	1	1	1
257	TRUE	Empty	Uncharacterized protein OS=Tetrahymena thermophila (strain SB210) GN=TTHERM_00525130 PE=4 SV=1	I7MB72		29 kDa		0.62		[]	unknown	26.192	27.374	31.913	26.391	25.437	27.391	26.488	32.024	30.811	1	1	1	1	1	1	1	1	1
258	TRUE	Empty	Peptidase c14 caspase catalytic subunit p20 OS=Tetrahymena thermophila (strain SB210) GN=TTHERM_000268328 PE=4 SV=1	W7XAM8		80 kDa	TRUE	0.75		[]	unknown	23.573	25.608	29.254	27.446	24.378	20.543	32.601	28.822	20.908	1	1	1	1	1	1	1	1	1
259	TRUE	Empty	Uncharacterized protein OS=Tetrahymena thermophila (strain SB210) GN=TTHERM_00145830 PE=4 SV=2	I7LUB7		111 kDa		0.12		[]	unknown	27.065	31.789	28.367	22.168	28.617	25.109	18.338	27.754	23.109	1	1	1	1	1	1	1	1	1
260	TRUE	Empty	Uncharacterized protein OS=Tetrahymena thermophila (strain SB210) GN=TTHERM_00216030 PE=4 SV=2	I7LVW4		134 kDa		0.00054		CU428 low, RiB72_ab high	unknown	20.081	17.661	21.275	25.335	29.677	22.826	30.564	30.957	31.912	1	1	1	1	1	1	1	1	1
261	TRUE	Empty	Kelch motif protein OS=Tetrahymena thermophila (strain SB210) GN=TTHERM_00760390 PE=4 SV=1	I7M609		48 kDa		0.034		CU428 low, RiB72_ab high	unknown	17.462	23.842	25.708	27.446	24.378	36.521	29.545	30.957	35.213	1	1	1	1	1	1	1	1	1
262	TRUE	Empty	Dynein light chain p28B OS=Tetrahymena thermophila PE=4 SV=1	Q1HFW6 (+1)		28 kDa		0.013		CU428 high, RiB72_ab low	unknown	27.065	29.14	36.345	19.001	15.898	23.967	18.338	18.147	19.807	1	1	1	1	1	1	1	1	1
263	TRUE	Empty	Uncharacterized protein OS=Tetrahymena thermophila (strain SB210) GN=TTHERM_00825630 PE=4 SV=1	I7MCE9		62 kDa		0.26		[]	unknown	25.319	22.959	24.821	25.335	24.378	29.674	25.47	24.552	28.611	1	1	1	1	1	1	1	1	1
264	TRUE	Empty	Uncharacterized protein OS=Tetrahymena thermophila (strain SB210) GN=TTHERM_00530070 PE=4 SV=1	I7LZW8		100 kDa		0.00078		CU428 low, RiB72_ab high	unknown	13.969	16.778	17.729	24.279	27.557	30.815	30.564	35.227	31.912	1	1	1	1	1	1	1	1	1
265	TRUE	Empty	Uncharacterized protein OS=Tetrahymena thermophila (strain SB210) GN=TTHERM_01054200 PE=4 SV=3	Q22CD1		44 kDa		0.014		CU428 low, RiB72_ab high	unknown	19.208	21.193	23.048	30.613	24.378	31.956	28.526	36.294	30.811	1	1	1	1	1	1	1	1	1
266	TRUE	Empty	Uncharacterized protein OS=Tetrahymena thermophila (strain SB210) GN=TTHERM_01052990 PE=4 SV=2	Q235M9		18 kDa		0.00025		CU428 high, RiB72_ab low	unknown	35.796	34.438	44.324	33.78	39.216	38.804	0	0	0	1	1	1	1	1	1	0	0	0
267	TRUE	Empty	Uncharacterized protein OS=Tetrahymena thermophila (strain SB210) GN=TTHERM_00535760 PE=4 SV=2	I7LX12		106 kDa		0.21		[]	unknown	21.827	26.491	22.162	28.502	23.318	21.685	25.47	26.687	25.309	1	1	1	1	1	1	1	1	1
268	TRUE	Empty	WD domain, G-beta repeat protein OS=Tetrahymena thermophila (strain SB210) GN=TTHERM_00214710 PE=4 SV=2	Q22N63		169 kDa		0.007		CU428 low, RiB72_ab high	unknown	19.208	20.31	14.184	29.558	27.557	23.967	31.582	28.822	27.51	1	1	1	1	1	1	1	1	1
277	TRUE	Empty	Dpy-30 motif protein OS=Tetrahymena thermophila (strain SB210) GN=TTHERM_000526679 PE=4 SV=1	W7XB73		65 kDa	TRUE	0.0012		CU428 low, RiB72_ab high	unknown	12.223	15.895	13.297	28.502	25.437	20.543	26.488	27.754	24.209	1	1	1	1	1	1	1	1	1
274	TRUE	Empty	Uncharacterized protein OS=Tetrahymena thermophila (strain SB210) GN=TTHERM_00140960 PE=4 SV=2	I7M0R3		76 kDa		0.065		[]	unknown	18.335	21.193	22.162	23.224	31.797	27.391	25.47	22.417	26.41	1	1	1	1	1	1	1	1	1
269	TRUE	Empty	UBX domain protein, putative OS=Tetrahymena thermophila (strain SB210) GN=TTHERM_00703410 PE=4 SV=3	Q22GI2		206 kDa	TRUE	0.16		[]	unknown	15.715	16.778	18.616	20.057	22.258	19.402	16.301	26.687	25.309	1	1	1	1	1	1	1	1	1
270	TRUE	Empty	Uncharacterized protein OS=Tetrahymena thermophila (strain SB210) GN=TTHERM_00977740 PE=4 SV=3	Q24GN6		88 kDa		0.00053		CU428 low, RiB72_ab high	unknown	13.969	15.012	11.524	32.724	27.557	26.25	27.507	25.619	28.611	1	1	1	1	1	1	1	1	1
271	TRUE	Empty	Uncharacterized protein OS=Tetrahymena thermophila (strain SB210) GN=TTHERM_00732510 PE=4 SV=2	Q245G0		107 kDa		0.47		[]	unknown	23.573	24.725	23.048	19.001	18.018	27.391	19.357	22.417	25.309	1	1	1	1	1	1	1	1	1
272	TRUE	Empty	RIB43A protein OS=Tetrahymena thermophila (strain SB210) GN=TTHERM_00641119 PE=4 SV=1	A4VDZ5		17 kDa		0.081		[]	unknown	27.065	22.959	32.799	20.057	23.318	25.109	16.301	19.214	23.109	1	1	1	1	1	1	1	1	1
273	TRUE	Empty	33 kDa inner dynein arm light chain, axonemal protein OS=Tetrahymena thermophila (strain SB210) GN=TTHERM_00648919 PE=4 SV=1	A4VF57		31 kDa		0.035		CU428 high, RiB72_ab low	unknown	25.319	29.14	30.14	23.224	24.378	26.25	19.357	23.484	23.109	1	1	1	1	1	1	1	1	1
275	TRUE	Empty	Uncharacterized protein OS=Tetrahymena thermophila (strain SB210) GN=TTHERM_00895820 PE=4 SV=1	Q22E45		56 kDa		< 0.00010		CU428 high, RiB72_ab low	unknown	37.542	38.854	39.005	31.669	36.036	33.098	0	0	0	1	1	1	1	1	1	0	0.06	0
276	TRUE	Empty	Protofilament ribbon protein OS=Tetrahymena thermophila (strain SB210) GN=TTHERM_00624660 PE=4 SV=3	Q240R7		34 kDa		0.45		[]	unknown	15.715	17.661	20.389	26.391	19.078	23.967	15.282	17.08	17.607	1	1	1	1	1	1	1	1	1
278	TRUE	Empty	Spindle pole protein, putative OS=Tetrahymena thermophila (strain SB210) GN=TTHERM_00044960 PE=4 SV=3	Q23DU6		85 kDa	TRUE	0.22		[]	unknown	19.208	21.193	22.162	19.001	19.078	26.25	23.432	23.484	20.908	1	1	1	1	1	1	1	1	1
279	TRUE	Empty	Uncharacterized protein OS=Tetrahymena thermophila (strain SB210) GN=TTHERM_00083450 PE=4 SV=1	Q237A4		42 kDa		0.12		[]	unknown	23.573	24.725	28.367	14.779	37.096	38.804	9.1691	21.349	20.908	1	1	1	1	1	1	1	1	1
280	TRUE	Empty	Uncharacterized protein OS=Tetrahymena thermophila (strain SB210) GN=TTHERM_00442140 PE=4 SV=1	I7MD43		15 kDa		0.41		[]	unknown	22.7	22.076	24.821	24.279	22.258	27.391	23.432	27.754	23.109	1	1	1	1	1	1	1	1	1
281	TRUE	Empty	Uncharacterized protein OS=Tetrahymena thermophila (strain SB210) GN=TTHERM_00723030 PE=4 SV=2	I7MFQ1		112 kDa		0.029		CU428 low, RiB72_ab high	unknown	24.446	21.193	21.275	24.279	26.497	26.25	26.488	26.687	25.309	1	1	1	1	1	1	1	1	1
283	TRUE	Empty	Universal stress family protein OS=Tetrahymena thermophila (strain SB210) GN=TTHERM_00459310 PE=4 SV=1	I7M3S2		33 kDa		0.038		CU428 high, RiB72_ab low	unknown	29.685	29.14	28.367	17.946	23.318	21.685	20.376	26.687	23.109	1	1	1	1	1	1	1	1	1
284	TRUE	Empty	Uncharacterized protein OS=Tetrahymena thermophila (strain SB210) GN=TTHERM_00157880 PE=4 SV=2	Q22WE6		54 kDa		0.38		[]	unknown	20.954	22.076	24.821	17.946	21.198	23.967	25.47	22.417	24.209	1	1	1	1	1	1	1	1	1
285	TRUE	Empty	Kinesin-like protein OS=Tetrahymena thermophila (strain SB210) GN=TTHERM_000293429 PE=3 SV=1	W7X6X6		105 kDa		0.076		[]	unknown	19.208	21.193	22.162	21.113	21.198	20.543	22.413	23.484	25.309	1	1	1	1	1	1	1	1	1
286	TRUE	Empty	HELP domain protein OS=Tetrahymena thermophila (strain SB210) GN=TTHERM_00048910 PE=4 SV=2	Q23D99		78 kDa		0.91		[]	unknown	21.827	23.842	25.708	15.834	18.018	18.261	18.338	27.754	26.41	1	1	1	1	1	1	1	1	1
287	TRUE	Empty	Zinc carboxypeptidase family protein, putative OS=Tetrahymena thermophila (strain SB210) GN=TTHERM_00695800 PE=4 SV=1	Q24C92		71 kDa		0.35		[]	unknown	34.05	24.725	23.935	22.168	21.198	21.685	26.488	20.282	24.209	1	1	1	1	1	1	1	1	1
288	TRUE	Empty	Uncharacterized protein OS=Tetrahymena thermophila (strain SB210) GN=TTHERM_00787300 PE=4 SV=2	Q23ZD3		46 kDa		0.017		CU428 low, RiB72_ab high	unknown	14.842	15.012	15.956	31.669	22.258	21.685	31.582	25.619	22.008	1	1	1	1	1	1	1	1	1
289	TRUE	Empty	Uncharacterized protein OS=Tetrahymena thermophila (strain SB210) GN=TTHERM_00420939 PE=4 SV=2	A4VEY5		43 kDa		0.0042		CU428 low, RiB72_ab high	unknown	20.081	19.427	17.729	25.335	23.318	26.25	24.451	27.754	27.51	1	1	1	1	1	1	1	1	1
290	TRUE	Empty	Uncharacterized protein OS=Tetrahymena thermophila (strain SB210) GN=TTHERM_00294910 PE=4 SV=2	I7LUE1		85 kDa		0.45		[]	unknown	24.446	23.842	25.708	21.113	18.018	19.402	17.319	23.484	26.41	1	1	1	1	1	1	1	1	1
291	TRUE	Empty	Uncharacterized protein OS=Tetrahymena thermophila (strain SB210) GN=TTHERM_00498260 PE=4 SV=1	I7MK35		40 kDa		0.019		CU428 low, RiB72_ab high	unknown	19.208	15.895	19.502	20.057	24.378	25.109	22.413	24.552	26.41	1	1	1	1	1	1	1	1	1
3.9	TRUE	Empty	Dynein heavy chain 7, axonemal protein OS=Tetrahymena thermophila (strain SB210) GN=TTHERM_01104900 PE=4 SV=2	Q24D69		501 kDa	TRUE	0.25		[]	unknown	0	14.129	0	23.224	0	0	30.564	0	27.51	0	0.06	0	0.09	0	0	0.18	0	0.05
292	TRUE	Empty	Uncharacterized protein OS=Tetrahymena thermophila (strain SB210) GN=TTHERM_00295310 PE=4 SV=1	I7MDX8		55 kDa		0.0072		CU428 low, RiB72_ab high	unknown	11.35	8.8303	11.524	29.558	31.797	31.956	21.395	30.957	31.912	1	1	1	1	1	1	1	1	1
293	TRUE	Empty	Uncharacterized protein OS=Tetrahymena thermophila (strain SB210) GN=TTHERM_00471850 PE=4 SV=2	I7MD32		29 kDa		0.6		[]	unknown	19.208	22.959	23.935	19.001	23.318	23.967	18.338	22.417	22.008	1	1	1	1	1	1	1	1	1
294	TRUE	Empty	Dynein light chain 7B OS=Tetrahymena thermophila PE=4 SV=1	Q1HFX1 (+1)		12 kDa		0.031		CU428 high, RiB72_ab low	unknown	27.939	24.725	31.026	24.279	16.958	19.402	20.376	19.214	23.109	1	1	1	1	1	1	1	1	1
282.1	TRUE	Empty	Plant dual-specificity MAP kinase kinase family domain protein OS=Tetrahymena thermophila (strain SB210) GN=TTHERM_00628440 PE=4 SV=2	Q23RV4		81 kDa	TRUE	0.46		[]	unknown	18.335	22.959	20.389	13.723	16.958	19.402	20.376	20.282	28.611	1	1	1	1	1	1	1	1	1
295	TRUE	Empty	Uncharacterized protein OS=Tetrahymena thermophila (strain SB210) GN=TTHERM_00444710 PE=4 SV=2	I7M9Z2		46 kDa		0.5		[]	unknown	16.588	22.076	18.616	15.834	23.318	23.967	16.301	23.484	24.209	1	1	1	1	1	1	1	1	1
296	TRUE	Empty	Casein kinase OS=Tetrahymena thermophila (strain SB210) GN=TTHERM_01179780 PE=3 SV=2	Q22AP7		39 kDa		0.00044		CU428 low, RiB72_ab high	unknown	14.842	14.129	15.956	25.335	26.497	26.25	24.451	26.687	27.51	1	1	1	1	1	1	1	1	1
297	TRUE	Empty	Nucleoside diphosphate kinase OS=Tetrahymena thermophila (strain SB210) GN=TTHERM_00894400 PE=4 SV=1	Q23U54		63 kDa		0.62		[]	unknown	15.715	18.544	15.07	19.001	14.839	14.837	19.357	17.08	15.406	1	1	1	1	1	1	1	1	1
298	TRUE	Empty	Uncharacterized protein OS=Tetrahymena thermophila (strain SB210) GN=TTHERM_01220370 PE=4 SV=2	Q24CL2		40 kDa		0.19		[]	unknown	20.954	21.193	23.048	22.168	21.198	22.826	23.432	25.619	22.008	1	1	1	1	1	1	1	1	1
299	TRUE	Empty	Uncharacterized protein OS=Tetrahymena thermophila (strain SB210) GN=TTHERM_00264850 PE=4 SV=2	Q22TZ7		36 kDa		0.0072		CU428 high, RiB72_ab low	unknown	20.081	23.842	27.481	10.556	11.659	11.413	11.207	13.877	11.004	1	1	1	1	1	1	1	1	1
300	TRUE	Empty	EF-hand protein OS=Tetrahymena thermophila (strain SB210) GN=TTHERM_01126390 PE=4 SV=3	Q24DD0		109 kDa		0.56		[]	unknown	13.096	19.427	16.843	15.834	21.198	21.685	13.244	21.349	20.908	1	1	1	1	1	1	1	1	1
301	TRUE	Empty	Tetratricopeptide repeat protein OS=Tetrahymena thermophila (strain SB210) GN=TTHERM_00221090 PE=4 SV=1	I7M912		72 kDa		0.016		CU428 high, RiB72_ab low	unknown	27.065	22.959	24.821	20.057	16.958	20.543	20.376	16.012	17.607	1	1	1	1	1	1	1	1	1
302	TRUE	Empty	MORN motif protein OS=Tetrahymena thermophila (strain SB210) GN=TTHERM_00193630 PE=4 SV=1	Q23KH2		74 kDa		0.014		CU428 high, RiB72_ab low	unknown	25.319	23.842	20.389	15.834	11.659	18.261	17.319	17.08	16.506	1	1	1	1	1	1	1	1	1
303	TRUE	Empty	Uncharacterized protein OS=Tetrahymena thermophila (strain SB210) GN=TTHERM_00522810 PE=4 SV=1	I7LUL4		28 kDa		0.0015		CU428 high, RiB72_ab low	unknown	28.812	20.31	31.913	13.723	27.557	30.815	0	0	0	1	1	1	1	1	1	0	0	0
304	TRUE	Empty	Uncharacterized protein OS=Tetrahymena thermophila (strain SB210) GN=TTHERM_00439040 PE=4 SV=1	I7M1T7		81 kDa		0.47		[]	unknown	20.954	18.544	20.389	20.057	22.258	18.261	16.301	20.282	19.807	1	1	1	1	1	1	1	1	1
305	TRUE	Empty	Uncharacterized protein OS=Tetrahymena thermophila (strain SB210) GN=TTHERM_00681790 PE=4 SV=2	I7MJP9		33 kDa		0.33		[]	unknown	21.827	24.725	23.048	17.946	22.258	23.967	16.301	22.417	23.109	1	1	1	1	1	1	1	1	1
306	TRUE	Empty	Calpain family cysteine protease OS=Tetrahymena thermophila (strain SB210) GN=TTHERM_00575440 PE=4 SV=2	Q22V56		130 kDa		0.27		[]	unknown	18.335	19.427	15.07	15.834	9.539	12.554	18.338	19.214	26.41	1	1	1	1	1	1	1	1	1
307	TRUE	Empty	Sperm-tail PG-rich repeat protein OS=Tetrahymena thermophila (strain SB210) GN=TTHERM_00549640 PE=4 SV=2	I7M0B4		39 kDa		0.34		[]	unknown	17.462	17.661	20.389	17.946	11.659	18.261	17.319	13.877	18.707	1	1	1	1	1	1	1	1	1
308	TRUE	Empty	Uncharacterized protein OS=Tetrahymena thermophila (strain SB210) GN=TTHERM_00016520 PE=4 SV=2	Q22RD6		29 kDa		0.00058		CU428 low, RiB72_ab high	unknown	8.7308	7.9473	7.0918	23.224	26.497	27.391	26.488	25.619	31.912	1	1	1	1	1	1	1	1	1
309	TRUE	Empty	Dual specificity phosphatase domain protein OS=Tetrahymena thermophila (strain SB210) GN=TTHERM_00279780 PE=4 SV=1	I7M8D8		36 kDa		0.38		[]	unknown	18.335	21.193	18.616	22.168	15.898	20.543	19.357	20.282	22.008	1	1	1	1	1	1	1	1	1
310	TRUE	Empty	Dynein 18 kDa light chain OS=Tetrahymena thermophila (strain SB210) GN=TTHERM_00954240 PE=4 SV=2	Q23MP0		31 kDa		0.37		[]	unknown	21.827	22.076	21.275	19.001	18.018	29.674	11.207	22.417	20.908	1	1	1	1	1	1	1	1	1
312	TRUE	Empty	Cation channel family protein OS=Tetrahymena thermophila (strain SB210) GN=TTHERM_00370740 PE=4 SV=2	I7MDJ7		406 kDa		0.76		[]	unknown	24.446	15.012	20.389	17.946	12.719	7.9891	20.376	19.214	23.109	1	1	1	1	1	1	1	1	1
311.1	TRUE	Empty	Long flagella protein lf4 OS=Tetrahymena thermophila (strain SB210) GN=TTHERM_00058800 PE=4 SV=2	I7M0D5		62 kDa	TRUE	0.0029		CU428 high, RiB72_ab low	unknown	18.335	20.31	20.389	15.834	21.198	22.826	15.282	14.945	15.406	1	1	1	1	1	1	1	1	1
313	TRUE	Empty	WD domain, G-beta repeat protein OS=Tetrahymena thermophila (strain SB210) GN=TTHERM_00011780 PE=4 SV=2	Q22RW0		168 kDa	TRUE	0.035		CU428 low, RiB72_ab high	unknown	13.969	12.362	15.07	17.946	19.078	14.837	22.413	22.417	16.506	1	1	1	1	1	1	1	1	1
314	TRUE	Empty	RIH domain protein OS=Tetrahymena thermophila (strain SB210) GN=TTHERM_01076970 PE=4 SV=2	Q22C42		401 kDa		0.38		[]	unknown	27.939	23.842	23.935	12.668	0	3.4239	22.413	26.687	18.707	1	1	1	1	0.31	1	1	1	1
315	TRUE	Empty	Uncharacterized protein OS=Tetrahymena thermophila (strain SB210) GN=TTHERM_00191160 PE=4 SV=2	I7MEJ0		106 kDa		0.22		[]	unknown	16.588	17.661	19.502	23.224	14.839	20.543	23.432	19.214	18.707	1	1	1	1	1	1	1	1	1
316	TRUE	Empty	Uncharacterized protein OS=Tetrahymena thermophila (strain SB210) GN=TTHERM_01190430 PE=4 SV=2	Q239Q2		28 kDa		0.28		[]	unknown	18.335	19.427	25.708	15.834	19.078	15.978	17.319	17.08	19.807	1	1	1	1	1	1	1	1	1
317	TRUE	Empty	Dienelactone hydrolase family protein OS=Tetrahymena thermophila (strain SB210) GN=TTHERM_00594110 PE=4 SV=1	Q232I6		26 kDa		< 0.00010		CU428 high, RiB72_ab low	unknown	27.939	27.374	28.367	14.779	13.779	17.119	13.244	12.81	15.406	1	1	1	1	1	1	1	1	1
318	TRUE	Empty	Rhodanese-like domain protein OS=Tetrahymena thermophila (strain SB210) GN=TTHERM_00499590 PE=4 SV=2	I7LWI9		44 kDa		0.12		[]	unknown	12.223	15.895	17.729	25.335	16.958	20.543	26.488	20.282	17.607	1	1	1	1	1	1	1	1	1
319	TRUE	Empty	Uncharacterized protein OS=Tetrahymena thermophila (strain SB210) GN=TTHERM_00340080 PE=4 SV=2	I7MK20		66 kDa		0.0034		CU428 low, RiB72_ab high	unknown	15.715	15.012	14.184	10.556	18.018	19.402	23.432	26.687	29.711	1	1	1	1	1	1	1	1	1
320	TRUE	Empty	Uncharacterized protein OS=Tetrahymena thermophila (strain SB210) GN=TTHERM_00773430 PE=4 SV=1	I7M5Z8		38 kDa		0.11		[]	unknown	19.208	17.661	20.389	15.834	16.958	23.967	14.263	18.147	16.506	1	1	1	1	1	1	1	1	1
321	TRUE	Empty	Uncharacterized protein OS=Tetrahymena thermophila (strain SB210) GN=TTHERM_00059130 PE=4 SV=2	I7LTW2		178 kDa		0.025		CU428 low, RiB72_ab high	unknown	16.588	15.895	14.184	21.113	22.258	15.978	23.432	19.214	19.807	1	1	1	1	1	1	1	1	1
325	TRUE	Empty	Tetratricopeptide repeat protein OS=Tetrahymena thermophila (strain SB210) GN=TTHERM_00348090 PE=4 SV=2	I7M395		245 kDa	TRUE	0.088		[]	unknown	21.827	19.427	19.502	13.723	19.078	19.402	13.244	19.214	15.406	1	1	1	1	1	1	1	1	1
322	TRUE	Empty	Uncharacterized protein OS=Tetrahymena thermophila (strain SB210) GN=TTHERM_000476849 PE=4 SV=1	W7XJD2		26 kDa		0.026		CU428 high, RiB72_ab low	unknown	25.319	22.959	28.367	15.834	14.839	15.978	19.357	18.147	20.908	1	1	1	1	1	1	1	1	1
323	TRUE	Empty	EF hand protein OS=Tetrahymena thermophila (strain SB210) GN=TTHERM_00691900 PE=4 SV=1	I7LT67		22 kDa		< 0.00010		CU428 high, RiB72_ab low	unknown	31.431	30.906	37.232	16.89	21.198	21.685	0	0	0	1	1	1	1	1	1	0	0	0
324	TRUE	Empty	Coiled-coil flagellar protein, putative OS=Tetrahymena thermophila (strain SB210) GN=TTHERM_00500750 PE=4 SV=2	I7LWJ2		110 kDa	TRUE	0.0019		CU428 low, RiB72_ab high	unknown	11.35	9.7134	7.9782	14.779	12.719	18.261	17.319	17.08	18.707	1	1	1	1	1	1	1	1	1
326	TRUE	Empty	Dpy-30 motif protein OS=Tetrahymena thermophila (strain SB210) GN=TTHERM_00564090 PE=4 SV=1	I7M9H5		52 kDa	TRUE	0.55		[]	unknown	15.715	20.31	17.729	17.946	21.198	18.261	17.319	23.484	17.607	1	1	1	1	1	1	1	1	1
327	TRUE	Empty	Uncharacterized protein OS=Tetrahymena thermophila (strain SB210) GN=TTHERM_00220800 PE=4 SV=2	I7MFP6		20 kDa		0.049		CU428 high, RiB72_ab low	unknown	20.954	23.842	31.026	12.668	16.958	20.543	13.244	18.147	16.506	1	1	1	1	1	1	1	1	1
328	TRUE	Empty	Dynein light chain p28C OS=Tetrahymena thermophila PE=4 SV=1	Q1HFW5 (+1)		30 kDa	TRUE	0.32		[]	unknown	16.588	21.193	19.502	17.946	16.958	21.685	16.301	17.08	18.707	1	1	1	1	1	1	1	1	1
329	TRUE	Empty	GAF domain protein OS=Tetrahymena thermophila (strain SB210) GN=TTHERM_00001240 PE=4 SV=3	Q22SL3		77 kDa		0.055		[]	unknown	20.954	22.959	23.935	16.89	20.138	14.837	18.338	17.08	20.908	1	1	1	1	1	1	1	1	1
330	TRUE	Empty	Uncharacterized protein OS=Tetrahymena thermophila (strain SB210) GN=TTHERM_00649160 PE=4 SV=2	I7LZR0		43 kDa		0.098		[]	unknown	14.842	13.246	16.843	14.779	22.258	21.685	16.301	24.552	20.908	1	1	1	1	1	1	1	1	1
331	TRUE	Empty	F-box/LRR protein OS=Tetrahymena thermophila (strain SB210) GN=TTHERM_00339720 PE=4 SV=2	I7M1R2		61 kDa		0.62		[]	unknown	16.588	18.544	22.162	22.168	10.599	15.978	20.376	16.012	17.607	1	1	1	1	1	1	1	1	1
332	TRUE	Empty	Dynein light chain 8 OS=Tetrahymena thermophila PE=4 SV=1	Q1HFW4 (+1)		10 kDa		0.033		CU428 high, RiB72_ab low	unknown	15.715	20.31	21.275	9.5006	10.599	12.554	13.244	12.81	14.305	1	1	1	1	1	1	1	1	1
333	TRUE	Empty	Kinesin-like protein OS=Tetrahymena thermophila (strain SB210) GN=TTHERM_00218940 PE=3 SV=2	I7LVY1		124 kDa	TRUE	0.033		CU428 low, RiB72_ab high	unknown	15.715	12.362	12.411	21.113	20.138	14.837	16.301	18.147	18.707	1	1	1	1	1	1	1	1	1
334	TRUE	Empty	Uncharacterized protein OS=Tetrahymena thermophila (strain SB210) GN=TTHERM_00499500 PE=4 SV=1	I7MLE8		56 kDa		0.28		[]	unknown	15.715	15.895	20.389	23.224	15.898	15.978	18.338	22.417	18.707	1	1	1	1	1	1	1	1	1
335	TRUE	Empty	MORN motif protein OS=Tetrahymena thermophila (strain SB210) GN=TTHERM_00550820 PE=4 SV=2	Q22UP2		226 kDa		0.32		[]	unknown	14.842	14.129	11.524	14.779	14.839	17.119	14.263	13.877	17.607	1	1	1	1	1	1	1	1	1
336	TRUE	Empty	Tetratricopeptide repeat protein OS=Tetrahymena thermophila (strain SB210) GN=TTHERM_00644590 PE=4 SV=2	Q23EX1		76 kDa	TRUE	0.22		[]	unknown	17.462	19.427	19.502	19.001	20.138	15.978	14.263	17.08	18.707	1	1	1	1	1	1	1	1	1
337	TRUE	Empty	Uncharacterized protein OS=Tetrahymena thermophila (strain SB210) GN=TTHERM_00752170 PE=4 SV=1	Q23NK3		19 kDa		0.34		[]	unknown	18.335	16.778	23.935	20.057	18.018	19.402	15.282	19.214	16.506	1	1	1	1	1	1	1	1	1
338	TRUE	Empty	Fructose-1,6-bisphosphatase, cytosolic protein OS=Tetrahymena thermophila (strain SB210) GN=TTHERM_00058590 PE=3 SV=2	I7MDC9		40 kDa		0.0094		CU428 high, RiB72_ab low	unknown	17.462	19.427	18.616	22.168	29.677	36.521	13.244	7.4723	9.9037	1	1	1	1	1	1	1	1	1
339	TRUE	Empty	Kinase domain protein, putative OS=Tetrahymena thermophila (strain SB210) GN=TTHERM_00378660 PE=4 SV=3	Q23FF1		66 kDa		< 0.00010		CU428 low, RiB72_ab high	unknown	0.87308	2.6491	1.7729	1.0556	4.2396	2.2826	45.845	42.699	44.016	1	1	1	0.95	1	0.95	1	1	1
340	TRUE	Empty	Thioredoxin OS=Tetrahymena thermophila (strain SB210) GN=TTHERM_00149859 PE=4 SV=1	A4VD75		14 kDa		< 0.00010		CU428 high, RiB72_ab low	unknown	21.827	22.076	21.275	21.113	16.958	17.119	15.282	14.945	15.406	1	1	1	1	1	1	1	1	1
341	TRUE	Empty	Guanylate kinase OS=Tetrahymena thermophila (strain SB210) GN=TTHERM_00781030 PE=4 SV=1	I7MMN2		31 kDa		0.0016		CU428 high, RiB72_ab low	unknown	18.335	18.544	19.502	14.779	16.958	19.402	15.282	16.012	15.406	1	1	1	1	1	1	1	1	1
342	TRUE	Empty	Uncharacterized protein OS=Tetrahymena thermophila (strain SB210) GN=TTHERM_00492560 PE=4 SV=2	I7LWU9		71 kDa		0.013		CU428 low, RiB72_ab high	unknown	12.223	16.778	14.184	20.057	20.138	19.402	21.395	23.484	19.807	1	1	1	1	1	1	1	1	1
343	TRUE	Empty	Uncharacterized protein OS=Tetrahymena thermophila (strain SB210) GN=TTHERM_00101190 PE=4 SV=1	Q234T0		36 kDa		0.86		[]	unknown	15.715	19.427	22.162	15.834	20.138	18.261	17.319	20.282	20.908	1	1	1	1	1	1	1	1	1
344	TRUE	Empty	Uncharacterized protein OS=Tetrahymena thermophila (strain SB210) GN=TTHERM_01049330 PE=4 SV=1	Q24BV4		20 kDa		0.15		[]	unknown	20.954	18.544	23.048	15.834	11.659	18.261	17.319	17.08	19.807	1	1	1	1	1	1	1	1	1
354	TRUE	Empty	Tetratricopeptide repeat protein OS=Tetrahymena thermophila (strain SB210) GN=TTHERM_00441970 PE=4 SV=2	I7M6L8		355 kDa		0.041		CU428 low, RiB72_ab high	unknown	12.223	13.246	13.297	12.668	20.138	15.978	17.319	16.012	22.008	1	1	1	1	1	1	1	1	1
345	TRUE	Empty	Uncharacterized protein OS=Tetrahymena thermophila (strain SB210) GN=TTHERM_00590280 PE=4 SV=1	I7MFE4		22 kDa		0.42		[]	unknown	17.462	18.544	19.502	14.779	12.719	11.413	19.357	13.877	17.607	1	1	1	1	1	1	1	1	1
346	TRUE	Empty	Uncharacterized protein OS=Tetrahymena thermophila (strain SB210) GN=TTHERM_00780640 PE=4 SV=2	I7MJ81		106 kDa		0.038		CU428 low, RiB72_ab high	unknown	12.223	14.129	15.07	16.89	16.958	19.402	18.338	16.012	19.807	1	1	1	1	1	1	1	1	1
347	TRUE	Empty	Uncharacterized protein OS=Tetrahymena thermophila (strain SB210) GN=TTHERM_00939100 PE=4 SV=1	Q22DN3		70 kDa		0.0063		CU428 low, RiB72_ab high	unknown	8.7308	12.362	12.411	21.113	21.198	20.543	18.338	22.417	23.109	1	1	1	1	1	1	1	1	1
348	TRUE	Empty	Uncharacterized protein OS=Tetrahymena thermophila (strain SB210) GN=TTHERM_00415670 PE=4 SV=2	Q22P26		294 kDa	TRUE	0.22		[]	unknown	11.35	11.479	10.638	21.113	14.839	15.978	10.188	17.08	15.406	1	1	1	1	1	1	1	1	1
349	TRUE	Empty	Uncharacterized protein OS=Tetrahymena thermophila (strain SB210) GN=TTHERM_00577250 PE=4 SV=1	Q22UX8		35 kDa		0.93		[]	unknown	15.715	21.193	16.843	15.834	11.659	17.119	17.319	21.349	14.305	1	1	1	1	1	1	1	1	1
350	TRUE	Empty	Uncharacterized protein OS=Tetrahymena thermophila (strain SB210) GN=TTHERM_00985020 PE=4 SV=3	Q233X6		48 kDa	TRUE	0.32		[]	unknown	16.588	15.895	17.729	13.723	16.958	14.837	16.301	14.945	16.506	1	1	1	1	1	1	1	1	1
351	TRUE	Empty	Uncharacterized protein OS=Tetrahymena thermophila (strain SB210) GN=TTHERM_01016130 PE=4 SV=2	Q22CS8		37 kDa		0.085		[]	unknown	13.969	13.246	15.07	17.946	16.958	19.402	15.282	19.214	16.506	1	1	1	1	1	1	1	1	1
352	TRUE	Empty	HELP domain protein OS=Tetrahymena thermophila (strain SB210) GN=TTHERM_00522920 PE=4 SV=2	I7LUL6		258 kDa		0.0025		CU428 low, RiB72_ab high	unknown	10.477	13.246	13.297	21.113	12.719	17.119	22.413	20.282	24.209	1	1	1	1	1	1	1	1	1
353	TRUE	Empty	Parkin co-regulated protein OS=Tetrahymena thermophila (strain SB210) GN=TTHERM_00499310 PE=4 SV=2	I7M312		35 kDa		0.03		CU428 high, RiB72_ab low	unknown	20.954	20.31	20.389	8.445	12.719	15.978	16.301	19.214	17.607	1	1	1	1	1	1	1	1	1
355	TRUE	Empty	Uncharacterized protein OS=Tetrahymena thermophila (strain SB210) GN=TTHERM_00138340 PE=4 SV=1	I7M294		24 kDa		0.011		CU428 high, RiB72_ab low	unknown	18.335	20.31	22.162	12.668	13.779	18.261	12.225	13.877	15.406	1	1	1	1	1	1	1	1	1
356	TRUE	Empty	Bmh1 14-3-3 family protein OS=Tetrahymena thermophila (strain SB210) GN=TTHERM_00216010 PE=4 SV=1	I7M2E3		28 kDa	TRUE	0.092		[]	unknown	14.842	15.012	16.843	23.224	12.719	15.978	17.319	21.349	17.607	1	1	1	1	1	1	1	1	1
357	TRUE	Empty	WD domain, G-beta repeat protein OS=Tetrahymena thermophila (strain SB210) GN=TTHERM_01265040 PE=4 SV=2	Q22A81		186 kDa		0.1		[]	unknown	6.9846	13.246	9.7512	12.668	19.078	15.978	17.319	11.742	18.707	1	1	1	1	1	1	1	1	1
358	TRUE	Empty	Uncharacterized protein OS=Tetrahymena thermophila (strain SB210) GN=TTHERM_000680599 PE=4 SV=1	W7XBP2		69 kDa		0.27		[]	unknown	17.462	16.778	16.843	17.946	22.258	17.119	10.188	14.945	17.607	1	1	1	1	1	1	1	1	1
359	TRUE	Empty	EF-hand calcium-binding domain protein OS=Tetrahymena thermophila (strain SB210) GN=TTHERM_001232262 PE=4 SV=1	W7WX86		22 kDa		0.2		[]	unknown	13.096	15.895	19.502	11.612	14.839	13.696	10.188	11.742	15.406	1	1	1	1	1	1	1	1	1
360	TRUE	Empty	Kinesin-like protein OS=Tetrahymena thermophila (strain SB210) GN=TTHERM_00071090 PE=3 SV=2	I7M706		115 kDa		0.0089		CU428 low, RiB72_ab high	unknown	12.223	10.596	11.524	16.89	15.898	12.554	15.282	19.214	18.707	1	1	1	1	1	1	1	1	1
361	TRUE	Empty	MIR domain protein OS=Tetrahymena thermophila (strain SB210) GN=TTHERM_00125140 PE=4 SV=2	I7MEA3		376 kDa		0.048		CU428 low, RiB72_ab high	unknown	13.096	14.129	10.638	13.723	2.1198	7.9891	15.282	19.214	16.506	1	1	1	1	1	1	1	1	1
362	TRUE	Empty	Uncharacterized protein OS=Tetrahymena thermophila (strain SB210) GN=TTHERM_00393090 PE=4 SV=3	Q233E0		50 kDa		0.092		[]	unknown	13.969	15.895	17.729	8.445	9.539	13.696	14.263	12.81	11.004	1	1	1	1	1	1	1	1	1
363	TRUE	Empty	Outer dense fiber protein OS=Tetrahymena thermophila (strain SB210) GN=TTHERM_00077710 PE=4 SV=2	Q23FZ3		47 kDa		0.2		[]	unknown	16.588	20.31	17.729	15.834	20.138	17.119	13.244	11.742	18.707	1	1	1	1	1	1	1	1	1
364	TRUE	Empty	Uncharacterized protein OS=Tetrahymena thermophila (strain SB210) GN=TTHERM_00790800 PE=4 SV=2	Q24DQ7		118 kDa		0.13		[]	unknown	11.35	11.479	14.184	19.001	15.898	19.402	13.244	14.945	15.406	1	1	1	1	1	1	1	1	1
365	TRUE	Empty	Zinc finger, C2H2 type family protein OS=Tetrahymena thermophila (strain SB210) GN=TTHERM_00295220 PE=4 SV=2	I7LUE7		362 kDa		0.1		[]	unknown	17.462	12.362	12.411	16.89	2.1198	4.5652	24.451	26.687	15.406	1	1	1	1	1	1	1	1	1
366	TRUE	Empty	Flagellar associated protein OS=Tetrahymena thermophila (strain SB210) GN=TTHERM_00773210 PE=4 SV=2	I7M5Z4		42 kDa		0.39		[]	unknown	17.462	14.129	15.956	19.001	21.198	17.119	19.357	17.08	15.406	1	1	1	1	1	1	1	1	1
367	TRUE	Empty	EF hand protein OS=Tetrahymena thermophila (strain SB210) GN=TTHERM_00475060 PE=4 SV=1	I7MM07		125 kDa		0.022		CU428 low, RiB72_ab high	unknown	12.223	15.012	12.411	17.946	14.839	15.978	16.301	17.08	18.707	1	1	1	1	1	1	1	1	1
368	TRUE	Empty	MIR domain protein OS=Tetrahymena thermophila (strain SB210) GN=TTHERM_00545830 PE=4 SV=2	I7M0A1		408 kDa	TRUE	0.4		[]	unknown	15.715	15.895	19.502	8.445	1.0599	2.2826	16.301	30.957	17.607	1	1	1	1	0.95	1	1	1	1
369	TRUE	Empty	Uncharacterized protein OS=Tetrahymena thermophila (strain SB210) GN=TTHERM_00316540 PE=4 SV=1	I7ML36		27 kDa		0.032		CU428 high, RiB72_ab low	unknown	19.208	16.778	22.162	11.612	14.839	14.837	11.207	10.675	15.406	1	1	1	1	1	1	1	1	1
370	TRUE	Empty	Dpy-30 motif protein OS=Tetrahymena thermophila (strain SB210) GN=TTHERM_00011880 PE=4 SV=1	Q22RV0		25 kDa		0.0031		CU428 high, RiB72_ab low	unknown	19.208	21.193	18.616	12.668	10.599	15.978	14.263	14.945	14.305	1	1	1	1	1	1	1	1	1
371	TRUE	Empty	Uncharacterized protein OS=Tetrahymena thermophila (strain SB210) GN=TTHERM_00497320 PE=4 SV=2	I7MB54		76 kDa		0.0046		CU428 low, RiB72_ab high	unknown	11.35	14.129	12.411	14.779	18.018	21.685	17.319	17.08	17.607	1	1	1	1	1	1	1	1	1
372	TRUE	Empty	Uncharacterized protein OS=Tetrahymena thermophila (strain SB210) GN=TTHERM_00149590 PE=4 SV=2	I7M2V0		47 kDa		0.024		CU428 high, RiB72_ab low	unknown	20.954	18.544	16.843	11.612	9.539	14.837	14.263	14.945	14.305	1	1	1	1	1	1	1	1	1
373	TRUE	Empty	Uncharacterized protein OS=Tetrahymena thermophila (strain SB210) GN=TTHERM_00561710 PE=4 SV=1	I7M772		16 kDa		0.098		[]	unknown	13.096	12.362	15.07	17.946	16.958	18.261	14.263	19.214	20.908	1	1	1	1	1	1	1	1	1
374	TRUE	Empty	3',5'-cyclic-nucleotide phosphodiesterase OS=Tetrahymena thermophila (strain SB210) GN=TTHERM_00293350 PE=4 SV=2	I7M0W2		111 kDa		0.055		[]	unknown	16.588	18.544	15.956	15.834	11.659	15.978	10.188	14.945	7.7029	1	1	1	1	1	1	1	1	1
375	TRUE	Empty	Ankyrin repeat protein OS=Tetrahymena thermophila (strain SB210) GN=TTHERM_00419759 PE=4 SV=1	A4VEY9		26 kDa		0.11		[]	unknown	15.715	15.895	21.275	11.612	12.719	15.978	14.263	12.81	14.305	1	1	1	1	1	1	1	1	1
376	TRUE	Empty	Dynein light chain 2A OS=Tetrahymena thermophila PE=4 SV=1	Q1HGH8		16 kDa		0.032		CU428 high, RiB72_ab low	unknown	20.081	15.895	22.162	13.723	14.839	15.978	11.207	12.81	14.305	1	1	1	1	1	1	1	1	1
377	TRUE	Empty	Transport system kinase OS=Tetrahymena thermophila (strain SB210) GN=TTHERM_00703450 PE=4 SV=1	Q22GH8		19 kDa		0.17		[]	unknown	14.842	16.778	24.821	13.723	9.539	15.978	10.188	13.877	15.406	1	1	1	1	1	1	1	1	1
378	TRUE	Empty	Uncharacterized protein OS=Tetrahymena thermophila (strain SB210) GN=TTHERM_00082250 PE=4 SV=1	Q237C5		44 kDa		0.17		[]	unknown	13.969	13.246	14.184	19.001	18.018	19.402	7.1315	11.742	13.205	1	1	1	1	1	1	1	1	1
379	TRUE	Empty	Uncharacterized protein OS=Tetrahymena thermophila (strain SB210) GN=TTHERM_00161660 PE=4 SV=1	Q22VW8		16 kDa		0.075		[]	unknown	15.715	15.895	21.275	13.723	12.719	15.978	11.207	12.81	14.305	1	1	1	1	1	1	1	1	1
380	TRUE	Empty	Uncharacterized protein OS=Tetrahymena thermophila (strain SB210) GN=TTHERM_00320040 PE=4 SV=1	Q237T1		21 kDa		0.0065		CU428 low, RiB72_ab high	unknown	10.477	10.596	14.184	19.001	13.779	18.261	19.357	19.214	17.607	1	1	1	1	1	1	1	1	1
381	TRUE	Empty	Thioredoxin-like protein OS=Tetrahymena thermophila (strain SB210) GN=TTHERM_00558370 PE=4 SV=2	I7MGY8		23 kDa		0.19		[]	unknown	13.969	18.544	18.616	12.668	16.958	19.402	14.263	13.877	15.406	1	1	1	1	1	1	1	1	1
382	TRUE	Empty	AAA family ATPase OS=Tetrahymena thermophila (strain SB210) GN=TTHERM_000268319 PE=4 SV=1	W7XI81		103 kDa		0.025		CU428 low, RiB72_ab high	unknown	10.477	8.8303	7.9782	15.834	14.839	13.696	15.282	12.81	18.707	1	1	1	1	1	1	1	1	1
386	TRUE	Empty	WD domain, G-beta repeat protein OS=Tetrahymena thermophila (strain SB210) GN=TTHERM_00760510 PE=4 SV=2	I7MCI4		115 kDa		0.026		CU428 high, RiB72_ab low	unknown	15.715	14.129	15.956	10.556	10.599	13.696	12.225	10.675	13.205	1	1	1	1	1	1	1	1	1
383	TRUE	Empty	Uncharacterized protein OS=Tetrahymena thermophila (strain SB210) GN=TTHERM_00924270 PE=4 SV=1	Q23WL7		46 kDa		0.15		[]	unknown	7.8577	14.129	14.184	12.668	15.898	14.837	16.301	14.945	16.506	1	1	1	1	1	1	1	1	1
384	TRUE	Empty	Kelch motif protein OS=Tetrahymena thermophila (strain SB210) GN=TTHERM_00532180 PE=4 SV=1	Q248E9		64 kDa		0.62		[]	unknown	11.35	13.246	15.956	14.779	18.018	13.696	13.244	17.08	13.205	1	1	1	1	1	1	1	1	1
385	TRUE	Empty	SF-assemblin/beta giardin family protein OS=Tetrahymena thermophila (strain SB210) GN=TTHERM_00263290 PE=4 SV=2	Q22U54		354 kDa		0.29		[]	unknown	12.223	14.129	15.956	9.5006	13.779	12.554	8.1503	14.945	11.004	1	1	1	1	1	1	1	1	1
387	TRUE	Empty	Tetratricopeptide repeat protein OS=Tetrahymena thermophila (strain SB210) GN=TTHERM_00304340 PE=4 SV=2	I7LW36		55 kDa		0.024		CU428 low, RiB72_ab high	unknown	13.969	12.362	13.297	14.779	14.839	12.554	15.282	14.945	16.506	1	1	1	1	1	1	1	1	1
388	TRUE	Empty	Flagellar/basal body protein, putative OS=Tetrahymena thermophila (strain SB210) GN=TTHERM_00427460 PE=4 SV=1	Q23AB2		29 kDa		0.049		CU428 high, RiB72_ab low	unknown	13.969	12.362	14.184	10.556	12.719	12.554	9.1691	10.675	12.104	1	1	1	1	1	1	1	1	1
389	TRUE	Empty	Lipoprotein, putative OS=Tetrahymena thermophila (strain SB210) GN=TTHERM_00581490 PE=4 SV=1	Q23QD4		32 kDa		0.52		[]	unknown	11.35	17.661	13.297	10.556	9.539	12.554	12.225	13.877	12.104	1	1	1	1	1	1	1	1	1
390	TRUE	Empty	Uncharacterized protein OS=Tetrahymena thermophila (strain SB210) GN=TTHERM_00688410 PE=4 SV=1	X1W3T2		46 kDa		< 0.00010		CU428 low, RiB72_ab high	unknown	6.9846	7.0643	7.9782	15.834	12.719	18.261	16.301	14.945	15.406	1	1	1	1	1	1	1	1	1
391	TRUE	Empty	STOP protein OS=Tetrahymena thermophila (strain SB210) GN=TTHERM_01091310 PE=4 SV=2	Q24BQ1		80 kDa		0.79		[]	unknown	13.096	14.129	15.07	8.445	13.779	14.837	12.225	13.877	17.607	1	1	1	1	1	1	1	1	1
392	TRUE	Empty	NLI interacting factor-like phosphatase OS=Tetrahymena thermophila (strain SB210) GN=TTHERM_00351169 PE=4 SV=2	A4VD36		64 kDa		0.12		[]	unknown	13.096	12.362	10.638	13.723	15.898	15.978	14.263	12.81	14.305	1	1	1	1	1	1	1	1	1
393	TRUE	Empty	MORN motif protein OS=Tetrahymena thermophila (strain SB210) GN=TTHERM_00324550 PE=4 SV=2	Q237E4		23 kDa		0.14		[]	unknown	15.715	15.012	21.275	9.5006	8.4791	14.837	12.225	14.945	13.205	1	1	1	1	1	1	1	1	1
394	TRUE	Empty	C-Myc-binding protein, putative OS=Tetrahymena thermophila (strain SB210) GN=TTHERM_00077420 PE=4 SV=2	Q23G22		11 kDa		0.23		[]	unknown	11.35	11.479	14.184	14.779	9.539	13.696	10.188	9.6072	12.104	1	1	1	1	1	1	1	1	1
395	TRUE	Empty	Kinase domain protein OS=Tetrahymena thermophila (strain SB210) GN=TTHERM_00558360 PE=4 SV=1	I7M351		25 kDa		0.07		[]	unknown	13.969	15.012	15.956	10.556	11.659	9.1304	8.1503	11.742	13.205	1	1	1	1	1	1	1	1	1
396	TRUE	Empty	Dpy-30 motif protein OS=Tetrahymena thermophila (strain SB210) GN=TTHERM_00082260 PE=4 SV=1	Q237C4		14 kDa		0.035		CU428 low, RiB72_ab high	unknown	11.35	13.246	14.184	12.668	14.839	17.119	15.282	16.012	17.607	1	1	1	1	1	1	1	1	1
397	TRUE	Empty	Dynein light chain OS=Tetrahymena thermophila (strain SB210) GN=TTHERM_000442909 PE=4 SV=1	W7XJB1		13 kDa		0.0003		CU428 high, RiB72_ab low	unknown	14.842	15.012	16.843	14.779	10.599	14.837	6.1127	7.4723	6.6024	1	1	1	1	1	1	1	1	1
398	TRUE	Empty	Uncharacterized protein OS=Tetrahymena thermophila (strain SB210) GN=TTHERM_00041580 PE=4 SV=1	Q22LV9		52 kDa		0.00079		CU428 low, RiB72_ab high	unknown	7.8577	7.9473	7.0918	14.779	15.898	18.261	15.282	17.08	18.707	1	1	1	1	1	1	1	1	1
3.1	TRUE	Empty	Dynein heavy chain 7, axonemal protein OS=Tetrahymena thermophila (strain SB210) GN=TTHERM_00850620 PE=4 SV=2	Q23R22		558 kDa	TRUE	0.12		[]	unknown	0	0	0	10.556	11.659	12.554	13.244	0	13.205	0	0	0	0.23	0.81	0.9	0.28	0	0.7
399	TRUE	Empty	IQ calmodulin-binding motif protein OS=Tetrahymena thermophila (strain SB210) GN=TTHERM_00266279 PE=4 SV=2	A4VDX2		137 kDa		0.63		[]	unknown	15.715	11.479	10.638	10.556	12.719	10.272	10.188	12.81	12.104	1	1	1	1	1	1	1	1	1
400	TRUE	Empty	Uncharacterized protein OS=Tetrahymena thermophila (strain SB210) GN=TTHERM_01016050 PE=4 SV=2	Q22CT6		26 kDa		0.00049		CU428 high, RiB72_ab low	unknown	27.939	36.204	39.005	1.0556	4.2396	3.4239	0	0	0	1	1	1	0.99	1	1	0	0	0
401	TRUE	Empty	Uncharacterized protein OS=Tetrahymena thermophila (strain SB210) GN=TTHERM_01027460 PE=4 SV=2	Q22CN2		42 kDa		0.00046		CU428 low, RiB72_ab high	unknown	8.7308	7.9473	7.9782	13.723	13.779	13.696	14.263	16.012	14.305	1	1	1	1	1	1	1	1	1
402	TRUE	Empty	EF hand protein OS=Tetrahymena thermophila (strain SB210) GN=TTHERM_00348440 PE=4 SV=2	I7M9T1		53 kDa		0.00071		CU428 high, RiB72_ab low	unknown	16.588	17.661	18.616	9.5006	8.4791	9.1304	10.188	8.5398	7.7029	1	1	1	1	1	1	1	1	1
403	TRUE	Empty	Cell surface immobilization antigen SerH6, putative OS=Tetrahymena thermophila (strain SB210) GN=TTHERM_00491130 PE=4 SV=1	Q23J59		11 kDa		0.032		CU428 high, RiB72_ab low	unknown	16.588	17.661	21.275	12.668	6.3594	6.8478	8.1503	13.877	12.104	1	1	1	1	0.95	0.99	1	1	1
404	TRUE	Empty	Sperm-tail PG-rich repeat protein OS=Tetrahymena thermophila (strain SB210) GN=TTHERM_00134870 PE=4 SV=2	I7MF67		37 kDa		0.023		CU428 high, RiB72_ab low	unknown	15.715	17.661	18.616	8.445	10.599	9.1304	10.188	11.742	14.305	1	1	1	1	1	1	1	1	1
409	TRUE	Empty	Uncharacterized protein OS=Tetrahymena thermophila (strain SB210) GN=TTHERM_00382370 PE=4 SV=3	Q23F77		122 kDa		0.96		[]	unknown	12.223	15.012	11.524	19.001	5.2995	7.9891	16.301	11.742	11.004	1	1	1	1	1	1	1	1	1
405	TRUE	Empty	Uncharacterized protein OS=Tetrahymena thermophila (strain SB210) GN=TTHERM_00785860 PE=4 SV=1	Q23ZH8		36 kDa		0.1		[]	unknown	10.477	12.362	14.184	12.668	12.719	14.837	15.282	13.877	15.406	1	1	1	1	1	1	1	1	1
416	TRUE	Empty	Uncharacterized protein OS=Tetrahymena thermophila (strain SB210) GN=TTHERM_00420960 PE=4 SV=2	I7M6R5		97 kDa		0.025		CU428 low, RiB72_ab high	unknown	8.7308	7.9473	7.9782	10.556	14.839	12.554	16.301	11.742	12.104	1	1	1	1	1	1	1	1	1
406	TRUE	Empty	Uncharacterized protein OS=Tetrahymena thermophila (strain SB210) GN=TTHERM_00636870 PE=4 SV=2	Q22HL6		28 kDa		0.1		[]	unknown	13.969	14.129	18.616	14.779	12.719	13.696	12.225	10.675	13.205	1	1	1	1	1	1	1	1	1
407	TRUE	Empty	Opioid growth factor receptor OS=Tetrahymena thermophila (strain SB210) GN=TTHERM_00312330 PE=4 SV=1	Q22KP8		46 kDa		0.011		CU428 low, RiB72_ab high	unknown	8.7308	7.9473	5.3188	10.556	11.659	10.272	13.244	11.742	12.104	1	1	1	1	1	1	1	1	1
408	TRUE	Empty	Uncharacterized protein OS=Tetrahymena thermophila (strain SB210) GN=TTHERM_00083470 PE=4 SV=2	Q237A2		90 kDa		0.34		[]	unknown	10.477	8.8303	13.297	10.556	13.779	13.696	11.207	14.945	12.104	1	1	1	1	1	1	1	1	1
410	TRUE	Empty	Uncharacterized protein OS=Tetrahymena thermophila (strain SB210) GN=TTHERM_00193900 PE=4 SV=2	Q23KE5		197 kDa		0.045		CU428 high, RiB72_ab low	unknown	11.35	12.362	15.07	13.723	7.4193	7.9891	10.188	9.6072	8.8033	1	1	1	1	1	1	1	1	1
411	TRUE	Empty	Dynein heavy chain family protein OS=Tetrahymena thermophila (strain SB210) GN=TTHERM_000408698 PE=4 SV=1	W7XGD7		776 kDa		0.2		[]	unknown	17.462	11.479	15.956	10.556	9.539	9.1304	15.282	7.4723	7.7029	1	1	1	1	1	1	1	1	1
3.11	TRUE	Empty	Dynein heavy chain 2 OS=Chlamydomonas reinhardtii GN=DHC2 PE=4 SV=1	A8J063		457 kDa	TRUE	0.37		[]	unknown	0	0	0	0	0	0	0	0	16.506	0	0	0	0	0	0	0	0	0.34
412	TRUE	Empty	Methyltransferase domain protein OS=Tetrahymena thermophila (strain SB210) GN=TTHERM_00486990 PE=4 SV=2	I7MD03		30 kDa		0.069		[]	unknown	13.096	15.012	16.843	10.556	11.659	14.837	12.225	12.81	11.004	1	1	1	1	1	1	1	1	1
413	TRUE	Empty	CAMP-dependent kinase catalytic subunit OS=Tetrahymena thermophila (strain SB210) GN=TTHERM_00433420 PE=4 SV=2	Q231B5		36 kDa	TRUE	0.0079		CU428 high, RiB72_ab low	unknown	18.335	15.895	22.162	8.445	11.659	14.837	5.0939	7.4723	9.9037	1	1	1	1	1	1	1	1	1
414	TRUE	Empty	Transmembrane protein, putative OS=Tetrahymena thermophila (strain SB210) GN=TTHERM_00434000 PE=4 SV=2	Q230V9		56 kDa		0.00094		CU428 high, RiB72_ab low	unknown	8.7308	7.0643	7.9782	2.1113	78.432	10.272	0	2.1349	1.1004	1	1	1	1	1	1	0	1	0.95
415	TRUE	Empty	Peptidase c14 caspase catalytic subunit p20, putative OS=Tetrahymena thermophila (strain SB210) GN=TTHERM_00530060 PE=4 SV=2	I7M6E4		80 kDa	TRUE	0.41		[]	unknown	12.223	15.012	12.411	11.612	6.3594	7.9891	11.207	13.877	11.004	1	1	1	1	1	1	1	1	1
417	TRUE	Empty	Uncharacterized protein OS=Tetrahymena thermophila (strain SB210) GN=TTHERM_00355430 PE=4 SV=2	Q22Y28		46 kDa		0.13		[]	unknown	7.8577	12.362	11.524	10.556	8.4791	10.272	15.282	13.877	12.104	1	1	1	1	1	1	1	1	1
418	TRUE	Empty	Cation channel family protein OS=Tetrahymena thermophila (strain SB210) GN=TTHERM_00628570 PE=4 SV=3	Q23RU1		58 kDa		< 0.00010		CU428 high, RiB72_ab low	unknown	17.462	15.895	16.843	11.612	14.839	17.119	2.0376	1.0675	1.1004	1	1	1	1	1	1	1	0.99	0.95
419	TRUE	Empty	Transmembrane protein, putative OS=Tetrahymena thermophila (strain SB210) GN=TTHERM_00294930 PE=4 SV=2	I7M7F0		106 kDa		0.32		[]	unknown	10.477	11.479	9.7512	10.556	10.599	11.413	12.225	13.877	9.9037	1	1	1	1	1	1	1	1	1
420	TRUE	Empty	Sperm flagellar protein OS=Tetrahymena thermophila (strain SB210) GN=TTHERM_00939230 PE=4 SV=2	Q22DM0		25 kDa		0.04		CU428 high, RiB72_ab low	unknown	13.969	15.012	15.956	10.556	7.4193	14.837	12.225	8.5398	12.104	1	1	1	1	1	1	1	1	1
421	TRUE	Empty	Uncharacterized protein OS=Tetrahymena thermophila (strain SB210) GN=TTHERM_00433450 PE=4 SV=2	Q231B2		18 kDa		0.85		[]	unknown	9.6039	10.596	15.07	12.668	12.719	14.837	10.188	10.675	13.205	1	1	1	1	1	1	1	1	1
422	TRUE	Empty	Uncharacterized protein OS=Tetrahymena thermophila (strain SB210) GN=TTHERM_00261860 PE=4 SV=2	Q22U98		129 kDa		0.0021		CU428 low, RiB72_ab high	unknown	7.8577	7.9473	8.8647	13.723	14.839	7.9891	17.319	13.877	16.506	1	1	1	1	1	1	1	1	1
423	TRUE	Empty	Glutathione S-transferase, amine-terminal domain protein OS=Tetrahymena thermophila (strain SB210) GN=TTHERM_00602860 PE=4 SV=1	Q22YK9		26 kDa		0.0056		CU428 high, RiB72_ab low	unknown	16.588	16.778	19.502	10.556	8.4791	6.8478	11.207	7.4723	6.6024	1	1	1	1	1	1	1	1	1
3.12	TRUE	Empty	Dynein heavy chain 11 (Fragment) OS=Chlamydomonas reinhardtii GN=DHC11 PE=4 SV=1	A8IYR9		367 kDa	TRUE	1		[]	unknown	0	0	0	0	0	0	0	0	0	0	0	0	0	0	0	0	0	0
424	TRUE	Empty	Uncharacterized protein OS=Tetrahymena thermophila (strain SB210) GN=TTHERM_00338410 PE=4 SV=2	I7MK01		87 kDa		0.47		[]	unknown	7.8577	8.8303	7.9782	13.723	14.839	11.413	5.0939	13.877	12.104	1	1	1	1	1	1	1	1	1
5.2	TRUE	Empty	Flagellar outer dynein arm heavy chain alpha OS=Chlamydomonas reinhardtii GN=ODA11 PE=4 SV=1	A8J336		504 kDa	TRUE	1		[]	unknown	0	0	0	0	0	0	0	0	0	0	0	0	0	0	0	0	0	0
425	TRUE	Empty	Transport system kinase OS=Tetrahymena thermophila (strain SB210) GN=TTHERM_00938790 PE=4 SV=1	Q22DR3		18 kDa		0.036		CU428 high, RiB72_ab low	unknown	16.588	15.895	24.821	7.3894	5.2995	6.8478	11.207	7.4723	9.9037	1	1	1	1	1	1	1	1	1
426	TRUE	Empty	Cytochrome b5-like heme/steroid-binding domain protein OS=Tetrahymena thermophila (strain SB210) GN=TTHERM_01092470 PE=3 SV=2	Q24BN4		28 kDa		0.016		CU428 high, RiB72_ab low	unknown	15.715	13.246	15.956	10.556	10.599	14.837	8.1503	10.675	11.004	1	1	1	1	1	1	1	1	1
427	TRUE	Empty	EF hand protein OS=Tetrahymena thermophila (strain SB210) GN=TTHERM_00823690 PE=4 SV=2	I7LZF9		26 kDa		0.7		[]	unknown	9.6039	14.129	15.956	8.445	9.539	11.413	11.207	13.877	12.104	1	1	1	1	1	1	1	1	1
428	TRUE	Empty	Calmodulin-domain kinase OS=Tetrahymena thermophila (strain SB210) GN=TTHERM_00589960 PE=4 SV=1	I7M2A9		54 kDa		0.62		[]	unknown	10.477	12.362	14.184	10.556	9.539	7.9891	9.1691	13.877	18.707	1	1	1	1	1	1	1	1	1
429	TRUE	Empty	Uncharacterized protein OS=Tetrahymena thermophila (strain SB210) GN=TTHERM_00529510 PE=4 SV=1	I7MCV5		18 kDa		0.56		[]	unknown	13.096	10.596	17.729	11.612	10.599	12.554	13.244	10.675	13.205	1	1	1	1	1	1	1	1	1
430	TRUE	Empty	Uncharacterized protein OS=Tetrahymena thermophila (strain SB210) GN=TTHERM_00295780 PE=4 SV=2	I7MDY7		73 kDa		0.015		CU428 high, RiB72_ab low	unknown	14.842	13.246	16.843	7.3894	6.3594	6.8478	11.207	8.5398	8.8033	1	1	1	1	1	1	1	1	1
431	TRUE	Empty	Uncharacterized protein OS=Tetrahymena thermophila (strain SB210) GN=TTHERM_00384680 PE=4 SV=2	Q23RM4		38 kDa		0.00022		CU428 low, RiB72_ab high	unknown	5.2385	3.5321	4.4324	13.723	15.898	15.978	15.282	18.147	16.506	1	1	1	1	1	1	1	1	1
432	TRUE	Empty	Coiled-coil protein, putative OS=Tetrahymena thermophila (strain SB210) GN=TTHERM_00666400 PE=4 SV=2	Q23TE2		60 kDa		0.78		[]	unknown	12.223	10.596	15.956	10.556	8.4791	7.9891	14.263	10.675	12.104	1	1	1	1	1	1	1	1	1
433	TRUE	Empty	IQ calmodulin-binding motif protein OS=Tetrahymena thermophila (strain SB210) GN=TTHERM_00858120 PE=4 SV=2	Q23YU6		133 kDa		0.013		CU428 low, RiB72_ab high	unknown	7.8577	7.9473	7.9782	11.612	8.4791	11.413	12.225	16.012	12.104	1	1	1	1	1	1	1	1	1
434	TRUE	Empty	Uncharacterized protein OS=Tetrahymena thermophila (strain SB210) GN=TTHERM_00443109 PE=4 SV=1	A4VEZ3		44 kDa		0.1		[]	unknown	8.7308	9.7134	9.7512	8.445	8.4791	10.272	10.188	10.675	9.9037	1	1	1	1	1	1	1	1	1
435	TRUE	Empty	Kelch motif protein OS=Tetrahymena thermophila (strain SB210) GN=TTHERM_00069360 PE=4 SV=2	I7MHH0		101 kDa		0.099		[]	unknown	7.8577	7.9473	7.9782	9.5006	12.719	10.272	9.1691	11.742	8.8033	1	1	1	1	1	1	1	1	1
436	TRUE	Empty	Uncharacterized protein OS=Tetrahymena thermophila (strain SB210) GN=TTHERM_00554590 PE=4 SV=3	Q22UG6		36 kDa		0.027		CU428 high, RiB72_ab low	unknown	8.7308	10.596	15.07	15.834	14.839	18.261	5.0939	4.2699	5.502	1	1	1	1	1	1	1	1	1
20.2	TRUE	Empty	Dynein heavy chain OS=Tetrahymena thermophila (strain SB210) GN=TTHERM_00047540 PE=4 SV=2	Q23DD7		545 kDa	TRUE	0.37		[]	unknown	0	0	0	0	14.839	18.261	14.263	0	0	0	0	0	0	0.64	0.81	0.89	0	0
437	TRUE	Empty	EF-hand pair protein OS=Tetrahymena thermophila (strain SB210) GN=TTHERM_00037219 PE=4 SV=1	A4VEW4		35 kDa		0.38		[]	unknown	8.7308	7.9473	9.7512	8.445	7.4193	10.272	6.1127	8.5398	8.8033	1	1	1	1	1	1	1	1	1
438	TRUE	Empty	Uncharacterized protein OS=Tetrahymena thermophila (strain SB210) GN=TTHERM_00456720 PE=4 SV=2	I7MI66		106 kDa		0.61		[]	unknown	7.8577	10.596	9.7512	13.723	9.539	6.8478	9.1691	10.675	9.9037	1	1	1	1	1	1	1	1	1
439.1	TRUE	Empty	DOMON domain protein OS=Tetrahymena thermophila (strain SB210) GN=TTHERM_00498230 PE=4 SV=1	I7MN24		22 kDa	TRUE	0.00036		CU428 high, RiB72_ab low	unknown	20.954	19.427	23.048	6.3338	3.1797	3.4239	9.1691	8.5398	7.7029	1	1	1	1	1	1	1	1	1
440	TRUE	Empty	Uncharacterized protein OS=Tetrahymena thermophila (strain SB210) GN=TTHERM_00023940 PE=4 SV=1	Q22R87		67 kDa		0.00047		CU428 low, RiB72_ab high	unknown	7.8577	7.9473	7.9782	9.5006	10.599	10.272	12.225	11.742	11.004	1	1	1	1	1	1	1	1	1
441	TRUE	Empty	Uncharacterized protein OS=Tetrahymena thermophila (strain SB210) GN=TTHERM_00575580 PE=4 SV=1	Q22V42		49 kDa		0.31		[]	unknown	9.6039	7.0643	10.638	8.445	10.599	12.554	9.1691	11.742	11.004	1	1	1	1	1	1	1	1	1
442	TRUE	Empty	Tetratricopeptide repeat protein OS=Tetrahymena thermophila (strain SB210) GN=TTHERM_01106200 PE=4 SV=2	Q22BD7		106 kDa		0.066		[]	unknown	13.096	12.362	14.184	7.3894	2.1198	3.4239	11.207	7.4723	11.004	1	1	1	1	1	1	1	1	1
443	TRUE	Empty	Kinase domain protein, putative OS=Tetrahymena thermophila (strain SB210) GN=TTHERM_00540090 PE=4 SV=2	I7MDI8		9 kDa		0.036		CU428 high, RiB72_ab low	unknown	13.096	10.596	13.297	12.668	10.599	9.1304	9.1691	9.6072	9.9037	1	1	1	1	1	1	1	1	1
444	TRUE	Empty	Uncharacterized protein OS=Tetrahymena thermophila (strain SB210) GN=TTHERM_00349080 PE=4 SV=1	I7MLP6		88 kDa		0.92		[]	unknown	11.35	9.7134	8.8647	6.3338	15.898	12.554	2.0376	12.81	16.506	1	1	1	1	1	1	1	1	1
445	TRUE	Empty	Tetratricopeptide repeat protein OS=Tetrahymena thermophila (strain SB210) GN=TTHERM_00649440 PE=4 SV=2	I7M691		60 kDa		0.0026		CU428 low, RiB72_ab high	unknown	4.3654	5.2982	7.0918	9.5006	8.4791	6.8478	12.225	12.81	11.004	1	1	1	1	1	1	1	1	1
446	TRUE	Empty	WD domain, G-beta repeat protein OS=Tetrahymena thermophila (strain SB210) GN=TTHERM_00522930 PE=4 SV=1	I7MIS9		99 kDa		0.047		CU428 high, RiB72_ab low	unknown	13.096	10.596	11.524	6.3338	4.2396	7.9891	10.188	8.5398	7.7029	1	1	1	1	1	1	1	1	1
447	TRUE	Empty	EF hand protein OS=Tetrahymena thermophila (strain SB210) GN=TTHERM_00187120 PE=4 SV=2	Q22T05		21 kDa		0.87		[]	unknown	6.1115	6.1812	8.8647	7.3894	4.2396	7.9891	8.1503	3.2024	8.8033	1	1	1	1	1	1	1	1	1
448	TRUE	Empty	Uncharacterized protein OS=Tetrahymena thermophila (strain SB210) GN=TTHERM_00590060 PE=4 SV=1	I7M2B1		55 kDa	TRUE	0.92		[]	unknown	8.7308	9.7134	9.7512	7.3894	8.4791	9.1304	6.1127	12.81	9.9037	1	1	1	1	1	1	1	1	1
449	TRUE	Empty	3'-5' exonuclease family protein OS=Tetrahymena thermophila (strain SB210) GN=TTHERM_00784370 PE=4 SV=3	Q231Q2		74 kDa		0.65		[]	unknown	8.7308	9.7134	12.411	9.5006	9.539	9.1304	12.225	9.6072	11.004	1	1	1	1	1	1	1	1	1
450	TRUE	Empty	Uncharacterized protein OS=Tetrahymena thermophila (strain SB210) GN=TTHERM_00058600 PE=4 SV=2	I7LTV2		57 kDa		0.2		[]	unknown	9.6039	7.9473	9.7512	10.556	9.539	10.272	9.1691	11.742	16.506	1	1	1	1	1	1	1	1	1
451	TRUE	Empty	Uncharacterized protein OS=Tetrahymena thermophila (strain SB210) GN=TTHERM_00091540 PE=4 SV=2	Q236D9		64 kDa		0.33		[]	unknown	6.1115	5.2982	7.9782	2.1113	6.3594	10.272	7.1315	11.742	6.6024	1	1	1	1	1	1	1	1	1
68.2	TRUE	Empty	Actin OS=Tetrahymena thermophila (strain SB210) GN=TTHERM_00372480 PE=3 SV=1	I7M741		42 kDa	TRUE	1		[]	unknown	0	0	0	0	0	0	0	0	0	0	0	0	0	0	0	0	0	0
452	TRUE	Empty	Radial spoke head-like protein OS=Tetrahymena thermophila (strain SB210) GN=TTHERM_00561720 PE=4 SV=1	I7M0P4		112 kDa	TRUE	0.037		CU428 high, RiB72_ab low	unknown	9.6039	10.596	13.297	4.2225	9.539	11.413	6.1127	8.5398	5.502	1	1	1	1	1	1	1	1	1
453	TRUE	Empty	Phospholipase/carboxylesterase family protein OS=Tetrahymena thermophila (strain SB210) GN=TTHERM_00590480 PE=4 SV=2	I7M2B9		61 kDa		0.2		[]	unknown	7.8577	9.7134	7.0918	6.3338	12.719	9.1304	12.225	9.6072	8.8033	1	1	1	1	1	1	1	1	1
454	TRUE	Empty	Uncharacterized protein OS=Tetrahymena thermophila (strain SB210) GN=TTHERM_00158420 PE=4 SV=2	Q22W92		149 kDa		0.035		CU428 low, RiB72_ab high	unknown	8.7308	7.9473	8.8647	8.445	8.4791	11.413	11.207	12.81	9.9037	1	1	1	1	1	1	1	1	1
455	TRUE	Empty	Uncharacterized protein OS=Tetrahymena thermophila (strain SB210) GN=TTHERM_00885770 PE=4 SV=2	Q23A01		76 kDa		0.18		[]	unknown	11.35	12.362	9.7512	8.445	8.4791	9.1304	8.1503	8.5398	11.004	1	1	1	1	1	1	1	1	1
456	TRUE	Empty	Uncharacterized protein OS=Tetrahymena thermophila (strain SB210) GN=TTHERM_00346450 PE=4 SV=2	I7MF05		60 kDa		0.052		[]	unknown	13.096	12.362	13.297	5.2781	2.1198	2.2826	11.207	6.4048	4.4016	1	1	1	1	1	1	1	1	1
457	TRUE	Empty	Cyclic nucleotide-binding domain protein OS=Tetrahymena thermophila (strain SB210) GN=TTHERM_00715670 PE=4 SV=2	I7LZM1		171 kDa		0.45		[]	unknown	11.35	9.7134	7.0918	13.723	6.3594	2.2826	17.319	9.6072	8.8033	1	1	1	1	1	1	1	1	1
458	TRUE	Empty	Trk system potassium uptake protein TrkA, amine-terminal domain protein OS=Tetrahymena thermophila (strain SB210) GN=TTHERM_00666180 PE=4 SV=1	Q23TG4		65 kDa		0.12		[]	unknown	16.588	15.895	16.843	11.612	5.2995	3.4239	16.301	1.0675	3.3012	1	1	1	1	1	1	1	0.99	1
459	TRUE	Empty	Uncharacterized protein OS=Tetrahymena thermophila (strain SB210) GN=TTHERM_00835010 PE=4 SV=1	Q22EC7		16 kDa		0.00085		CU428 high, RiB72_ab low	unknown	15.715	16.778	18.616	11.612	1.0599	5.7065	6.1127	7.4723	4.4016	1	1	1	1	0.95	0.95	1	0.95	0.95
460	TRUE	Empty	Uncharacterized protein OS=Tetrahymena thermophila (strain SB210) GN=TTHERM_00016120 PE=4 SV=2	Q22RH5		22 kDa		0.97		[]	unknown	8.7308	10.596	10.638	10.556	7.4193	12.554	10.188	7.4723	12.104	1	1	1	1	1	1	1	1	1
461	TRUE	Empty	Uncharacterized protein OS=Tetrahymena thermophila (strain SB210) GN=TTHERM_00448750 PE=4 SV=2	Q239E0		82 kDa		0.94		[]	unknown	8.7308	9.7134	7.9782	8.445	12.719	10.272	8.1503	8.5398	9.9037	1	1	1	1	1	1	1	1	1
462	TRUE	Empty	Uncharacterized protein OS=Tetrahymena thermophila (strain SB210) GN=TTHERM_01119460 PE=4 SV=2	Q239N4		43 kDa		0.77		[]	unknown	9.6039	7.9473	9.7512	12.668	7.4193	6.8478	7.1315	14.945	7.7029	1	1	1	1	1	1	1	1	1
463	TRUE	Empty	Uncharacterized protein OS=Tetrahymena thermophila (strain SB210) GN=TTHERM_00820680 PE=4 SV=1	Q23H77		61 kDa		0.21		[]	unknown	4.3654	7.0643	7.9782	9.5006	6.3594	9.1304	8.1503	8.5398	7.7029	1	1	1	1	1	1	1	1	1
464	TRUE	Empty	Uncharacterized protein OS=Tetrahymena thermophila (strain SB210) GN=TTHERM_00529900 PE=4 SV=2	I7MGC9		52 kDa		0.68		[]	unknown	7.8577	8.8303	7.9782	5.2781	12.719	11.413	6.1127	8.5398	8.8033	1	1	1	1	1	1	1	1	1
465	TRUE	Empty	STOP protein OS=Tetrahymena thermophila (strain SB210) GN=TTHERM_00145790 PE=4 SV=2	I7MI81		62 kDa		0.66		[]	unknown	7.8577	8.8303	7.9782	8.445	5.2995	5.7065	14.263	8.5398	5.502	1	1	1	1	1	1	1	1	1
469	TRUE	Empty	Uncharacterized protein OS=Tetrahymena thermophila (strain SB210) GN=TTHERM_00772010 PE=4 SV=2	Q23AP7		119 kDa	TRUE	0.026		CU428 low, RiB72_ab high	unknown	6.9846	6.1812	6.2053	12.668	9.539	7.9891	11.207	8.5398	8.8033	1	1	1	1	1	1	1	1	1
466	TRUE	Empty	Uncharacterized protein OS=Tetrahymena thermophila (strain SB210) GN=TTHERM_00442600 PE=4 SV=1	I7M6N0		25 kDa		0.49		[]	unknown	6.9846	10.596	13.297	9.5006	10.599	7.9891	9.1691	9.6072	7.7029	1	1	1	1	1	1	1	1	1
467	TRUE	Empty	EF hand protein OS=Tetrahymena thermophila (strain SB210) GN=TTHERM_00773760 PE=4 SV=2	I7MCH7		64 kDa		0.17		[]	unknown	8.7308	12.362	9.7512	6.3338	8.4791	6.8478	6.1127	9.6072	7.7029	1	1	1	1	1	1	1	1	1
468	TRUE	Empty	EF hand protein OS=Tetrahymena thermophila (strain SB210) GN=TTHERM_00585420 PE=4 SV=2	I7MCV2		89 kDa		0.006		CU428 high, RiB72_ab low	unknown	12.223	10.596	10.638	8.445	6.3594	7.9891	8.1503	6.4048	6.6024	1	1	1	1	1	1	1	1	1
3.13	TRUE	Empty	Dynein heavy chain 4 OS=Chlamydomonas reinhardtii GN=DHC4 PE=4 SV=1	A8I3V9		346 kDa	TRUE	0.37		[]	unknown	0	0	0	0	0	0	13.244	0	0	0	0	0	0	0	0	0.06	0	0
3.14	TRUE	Empty	Dynein heavy chain 5 OS=Chlamydomonas reinhardtii GN=DHC5 PE=4 SV=1	A8I3X6		368 kDa	TRUE	1		[]	unknown	0	0	0	0	0	0	0	0	0	0	0	0	0	0	0	0	0	0
470	TRUE	Empty	Uncharacterized protein OS=Tetrahymena thermophila (strain SB210) GN=TTHERM_00877000 PE=4 SV=3	Q23H42		21 kDa		0.19		[]	unknown	9.6039	9.7134	14.184	9.5006	8.4791	9.1304	6.1127	8.5398	9.9037	1	1	1	1	1	1	1	1	1
471	TRUE	Empty	Uncharacterized protein OS=Tetrahymena thermophila (strain SB210) GN=TTHERM_001293241 PE=4 SV=1	W7XLR7		49 kDa		0.013		CU428 low, RiB72_ab high	unknown	6.1115	5.2982	6.2053	11.612	8.4791	11.413	11.207	12.81	8.8033	1	1	1	1	1	1	1	1	1
472	TRUE	Empty	Sperm-tail PG-rich repeat protein OS=Tetrahymena thermophila (strain SB210) GN=TTHERM_00043800 PE=4 SV=1	Q23DW3		45 kDa		0.04		CU428 high, RiB72_ab low	unknown	8.7308	11.479	14.184	7.3894	7.4193	7.9891	7.1315	6.4048	6.6024	1	1	1	1	1	1	1	1	1
473	TRUE	Empty	Nucleoside diphosphate kinase OS=Tetrahymena thermophila (strain SB210) GN=TTHERM_00266490 PE=3 SV=2	I7M7Q3		52 kDa		0.38		[]	unknown	9.6039	8.8303	8.8647	7.3894	5.2995	7.9891	8.1503	9.6072	7.7029	1	1	1	1	1	1	1	1	1
474	TRUE	Empty	STOP protein OS=Tetrahymena thermophila (strain SB210) GN=TTHERM_00529730 PE=4 SV=2	I7LTD0		70 kDa		0.0042		CU428 high, RiB72_ab low	unknown	7.8577	8.8303	10.638	3.1669	8.4791	6.8478	4.0751	3.2024	4.4016	1	1	1	1	1	1	1	1	1
475	TRUE	Empty	Uncharacterized protein OS=Tetrahymena thermophila (strain SB210) GN=TTHERM_000300119 PE=4 SV=1	W7XDG5		41 kDa		0.0067		CU428 low, RiB72_ab high	unknown	4.3654	6.1812	4.4324	11.612	9.539	13.696	10.188	14.945	13.205	1	1	1	1	1	1	1	1	1
476	TRUE	Empty	Uncharacterized protein OS=Tetrahymena thermophila (strain SB210) GN=TTHERM_00136460 PE=4 SV=2	I7MF84		86 kDa		0.12		[]	unknown	6.9846	5.2982	5.3188	5.2781	13.779	11.413	6.1127	9.6072	11.004	1	1	1	1	1	1	1	1	1
477	TRUE	Empty	Uncharacterized protein OS=Tetrahymena thermophila (strain SB210) GN=TTHERM_00070740 PE=4 SV=1	I7MHI4		20 kDa		0.37		[]	unknown	8.7308	6.1812	9.7512	7.3894	6.3594	4.5652	5.0939	8.5398	6.6024	1	1	1	1	1	1	1	1	1
478	TRUE	Empty	IQ calmodulin-binding motif protein OS=Tetrahymena thermophila (strain SB210) GN=TTHERM_01194640 PE=4 SV=1	Q22AL1		29 kDa		0.24		[]	unknown	8.7308	9.7134	6.2053	8.445	10.599	10.272	8.1503	11.742	11.004	1	1	1	1	1	1	1	1	1
479	TRUE	Empty	Uncharacterized protein OS=Tetrahymena thermophila (strain SB210) GN=TTHERM_00703420 PE=4 SV=2	Q22GI1		208 kDa		0.086		[]	unknown	4.3654	3.5321	4.4324	5.2781	9.539	9.1304	5.0939	16.012	15.406	1	1	1	1	1	1	1	1	1
480	TRUE	Empty	Uncharacterized protein OS=Tetrahymena thermophila (strain SB210) GN=TTHERM_00486610 PE=4 SV=1	I7LZZ8		30 kDa		0.074		[]	unknown	9.6039	9.7134	15.956	6.3338	8.4791	6.8478	5.0939	6.4048	7.7029	1	1	1	1	1	1	1	1	1
481	TRUE	Empty	Uncharacterized protein OS=Tetrahymena thermophila (strain SB210) GN=TTHERM_00616060 PE=4 SV=2	I7MIH3		81 kDa		0.72		[]	unknown	7.8577	6.1812	9.7512	7.3894	9.539	6.8478	6.1127	8.5398	7.7029	1	1	1	1	1	1	1	1	1
482	TRUE	Empty	Uncharacterized protein OS=Tetrahymena thermophila (strain SB210) GN=TTHERM_01049350 PE=4 SV=2	Q24BV2		39 kDa		0.3		[]	unknown	9.6039	6.1812	9.7512	8.445	10.599	4.5652	10.188	9.6072	9.9037	1	1	1	1	1	1	1	1	1
3.15	TRUE	Empty	Dynein heavy chain 6 OS=Chlamydomonas reinhardtii GN=DHC6 PE=4 SV=1	A8I5C3		397 kDa	TRUE	1		[]	unknown	0	0	0	0	9.539	0	0	0	0	0	0	0	0	0.28	0	0	0	0
483.1	TRUE	Empty	Serine/threonine-protein kinase PLK OS=Tetrahymena thermophila (strain SB210) GN=TTHERM_00191790 PE=3 SV=1	I7M1K4		76 kDa	TRUE	0.0039		CU428 high, RiB72_ab low	unknown	11.35	10.596	10.638	3.1669	4.2396	5.7065	3.0564	6.4048	3.3012	1	1	1	1	1	1	1	1	1
484	TRUE	Empty	CAMP-dependent kinase catalytic subunit OS=Tetrahymena thermophila (strain SB210) GN=TTHERM_00658860 PE=4 SV=2	I7MM26		37 kDa	TRUE	0.44		[]	unknown	8.7308	7.9473	8.8647	8.445	9.539	10.272	7.1315	10.675	11.004	1	1	1	1	1	1	1	1	1
485	TRUE	Empty	Uncharacterized protein OS=Tetrahymena thermophila (strain SB210) GN=TTHERM_01052900 PE=4 SV=2	Q235N8		54 kDa		0.92		[]	unknown	6.1115	7.9473	9.7512	8.445	8.4791	5.7065	10.188	6.4048	7.7029	1	1	1	1	1	1	1	1	1
486	TRUE	Empty	Dynein light chain roadblock-type 2 protein OS=Tetrahymena thermophila (strain SB210) GN=TTHERM_00152040 PE=4 SV=1	I7MLA8 (+1)		12 kDa		0.17		[]	unknown	12.223	8.8303	9.7512	7.3894	8.4791	7.9891	7.1315	6.4048	9.9037	1	1	1	1	1	1	1	1	1
487	TRUE	Empty	Outer dense fiber protein OS=Tetrahymena thermophila (strain SB210) GN=TTHERM_00467890 PE=4 SV=2	I7LXK8		49 kDa		0.46		[]	unknown	7.8577	9.7134	12.411	5.2781	4.2396	3.4239	11.207	8.5398	4.4016	1	1	1	1	1	1	1	1	1
488	TRUE	Empty	Calmodulin 7-2 OS=Tetrahymena thermophila (strain SB210) GN=TTHERM_00549500 PE=4 SV=1	I7MDA9		24 kDa		0.63		[]	unknown	5.2385	6.1812	9.7512	5.2781	6.3594	10.272	8.1503	7.4723	7.7029	1	1	1	1	1	1	1	1	1
489.1	TRUE	Empty	Dynein heavy chain family protein OS=Tetrahymena thermophila (strain SB210) GN=TTHERM_00039110 PE=4 SV=2	Q22M08		782 kDa	TRUE	0.062		[]	unknown	6.1115	6.1812	2.6594	5.2781	11.659	10.272	7.1315	9.6072	8.8033	1	1	1	1	1	1	1	1	1
3.16	TRUE	Empty	Flagellar inner arm dynein 1 heavy chain beta OS=Chlamydomonas reinhardtii GN=IDA2 PE=4 SV=1	A8IUF0		512 kDa	TRUE	1		[]	unknown	0	0	0	0	0	0	0	0	0	0	0	0	0	0	0	0	0	0
490	TRUE	Empty	Uncharacterized protein OS=Tetrahymena thermophila (strain SB210) GN=TTHERM_00564510 PE=4 SV=1	I7LWH4		76 kDa		0.25		[]	unknown	7.8577	8.8303	10.638	6.3338	6.3594	6.8478	8.1503	8.5398	6.6024	1	1	1	1	1	1	1	1	1
491	TRUE	Empty	Uncharacterized protein OS=Tetrahymena thermophila (strain SB210) GN=TTHERM_00614840 PE=4 SV=1	I7MIG8		18 kDa		0.12		[]	unknown	9.6039	8.8303	13.297	6.3338	7.4193	9.1304	6.1127	7.4723	8.8033	1	1	1	1	1	1	1	1	1
492	TRUE	Empty	Dpy-30 motif protein OS=Tetrahymena thermophila (strain SB210) GN=TTHERM_00579000 PE=4 SV=2	I7LWQ5		8 kDa		0.017		CU428 high, RiB72_ab low	unknown	9.6039	11.479	10.638	8.445	5.2995	5.7065	7.1315	8.5398	6.6024	1	1	1	0.95	0.95	0.95	0.95	0.95	0.95
3.17	TRUE	Empty	Flagellar inner arm dynein 1 heavy chain alpha OS=Chlamydomonas reinhardtii GN=PF9 PE=4 SV=1	A8JHU7		523 kDa	TRUE	1		[]	unknown	0	0	0	0	0	0	0	0	0	0	0	0	0	0	0	0	0	0
493	TRUE	Empty	Intraflagellar transport protein IFT172 OS=Tetrahymena thermophila GN=IFT172 PE=2 SV=1	B2BF93 (+1)		197 kDa		0.17		[]	unknown	4.3654	3.5321	6.2053	9.5006	1.0599	2.2826	19.357	8.5398	6.6024	1	1	1	1	0.99	1	1	1	1
494	TRUE	Empty	Uncharacterized protein OS=Tetrahymena thermophila (strain SB210) GN=TTHERM_00723450 PE=4 SV=2	I7M641		130 kDa		0.027		CU428 low, RiB72_ab high	unknown	6.1115	6.1812	2.6594	11.612	7.4193	7.9891	10.188	8.5398	12.104	1	1	1	1	1	1	1	1	1
495	TRUE	Empty	Uncharacterized protein OS=Tetrahymena thermophila (strain SB210) GN=TTHERM_00585240 PE=4 SV=2	I7MGA3		60 kDa		0.051		[]	unknown	8.7308	9.7134	12.411	7.3894	7.4193	7.9891	7.1315	6.4048	7.7029	1	1	1	1	1	1	1	1	1
496	TRUE	Empty	Dynein light chain 8-like D OS=Tetrahymena thermophila PE=4 SV=1	Q1HFW0 (+1)		10 kDa		0.48		[]	unknown	6.9846	8.8303	7.0918	8.445	7.4193	6.8478	7.1315	6.4048	7.7029	1	1	1	1	1	1	1	1	1
497	TRUE	Empty	Centrosomal protein, putative OS=Tetrahymena thermophila (strain SB210) GN=TTHERM_00079820 PE=4 SV=1	Q23FN3		99 kDa		0.13		[]	unknown	3.4923	8.8303	3.5459	11.612	7.4193	9.1304	7.1315	12.81	9.9037	1	1	1	1	1	1	1	1	1
498	TRUE	Empty	Uncharacterized protein (Fragment) OS=Tetrahymena thermophila (strain SB210) GN=TTHERM_00443120 PE=4 SV=2	I7MD62		59 kDa		0.0097		CU428 low, RiB72_ab high	unknown	4.3654	6.1812	7.0918	8.445	11.659	9.1304	11.207	9.6072	9.9037	1	1	1	1	1	1	1	1	1
500	TRUE	Empty	Uncharacterized protein OS=Tetrahymena thermophila (strain SB210) GN=TTHERM_00043950 PE=4 SV=2	Q23DU8		31 kDa		0.059		[]	unknown	9.6039	10.596	15.07	2.1113	5.2995	7.9891	6.1127	8.5398	4.4016	1	1	1	0.95	1	1	1	1	1
501	TRUE	Empty	Sperm-tail PG-rich repeat protein OS=Tetrahymena thermophila (strain SB210) GN=TTHERM_000326867 PE=4 SV=1	W7XC77		59 kDa		0.0005		CU428 high, RiB72_ab low	unknown	13.096	11.479	15.956	7.3894	8.4791	12.554	0	0	0	1	1	1	1	1	1	0	0	0
502	TRUE	Empty	Oxygen-in-dependent coproporphyrinogen III family protein, putative OS=Tetrahymena thermophila (strain SB210) GN=TTHERM_00137520 PE=4 SV=2	I7LVP9		35 kDa		0.24		[]	unknown	2.6192	5.2982	5.3188	7.3894	5.2995	5.7065	9.1691	6.4048	4.4016	1	1	1	1	1	1	1	1	1
503	TRUE	Empty	Uncharacterized protein OS=Tetrahymena thermophila (strain SB210) GN=TTHERM_00442700 PE=4 SV=2	I7M6N2		109 kDa		0.82		[]	unknown	6.1115	8.8303	5.3188	7.3894	5.2995	5.7065	5.0939	8.5398	7.7029	1	1	1	1	1	1	1	1	1
504	TRUE	Empty	Uncharacterized protein OS=Tetrahymena thermophila (strain SB210) GN=TTHERM_01298450 PE=4 SV=2	Q22A20		19 kDa		0.3		[]	unknown	6.9846	7.9473	13.297	7.3894	4.2396	7.9891	7.1315	7.4723	6.6024	1	1	1	1	1	1	1	1	1
505	TRUE	Empty	Outer dynein arm docking complex protein, putative OS=Tetrahymena thermophila (strain SB210) GN=TTHERM_00252420 PE=4 SV=2	Q23QP0		68 kDa		0.95		[]	unknown	6.1115	7.9473	7.0918	7.3894	8.4791	6.8478	6.1127	7.4723	7.7029	1	1	1	1	1	1	1	1	1
506	TRUE	Empty	Uncharacterized protein OS=Tetrahymena thermophila (strain SB210) GN=TTHERM_00571740 PE=4 SV=2	Q24I00		96 kDa		0.17		[]	unknown	7.8577	5.2982	7.0918	6.3338	8.4791	9.1304	7.1315	9.6072	8.8033	1	1	1	1	1	1	1	1	1
507	TRUE	Empty	Uncharacterized protein OS=Tetrahymena thermophila (strain SB210) GN=TTHERM_00155600 PE=4 SV=1	Q22WH6		30 kDa		0.031		CU428 low, RiB72_ab high	unknown	6.9846	7.0643	4.4324	12.668	0	0	11.207	13.877	19.807	1	1	1	1	0	0	1	1	1
508	TRUE	Empty	Uncharacterized protein OS=Tetrahymena thermophila (strain SB210) GN=TTHERM_00471770 PE=4 SV=1	I7MGQ5		66 kDa		0.38		[]	unknown	7.8577	9.7134	7.0918	5.2781	13.779	7.9891	7.1315	7.4723	7.7029	1	1	1	1	1	1	1	1	1
509.1	TRUE	Empty	Plant dual-specificity MAP kinase kinase family domain protein OS=Tetrahymena thermophila (strain SB210) GN=TTHERM_00245740 PE=4 SV=1	Q245S5		63 kDa	TRUE	0.0043		CU428 low, RiB72_ab high	unknown	5.2385	2.6491	5.3188	6.3338	7.4193	4.5652	14.263	10.675	12.104	1	1	1	1	1	1	1	1	1
510	TRUE	Empty	Selenocysteine lyase family protein OS=Tetrahymena thermophila (strain SB210) GN=TTHERM_00170170 PE=3 SV=1	Q22TK6		105 kDa		0.00022		CU428 high, RiB72_ab low	unknown	13.096	12.362	10.638	2.1113	6.3594	10.272	2.0376	1.0675	2.2008	1	1	1	1	1	1	1	1	1
5.3	TRUE	Empty	Flagellar outer dynein arm heavy chain beta OS=Chlamydomonas reinhardtii GN=ODA4 PE=4 SV=1	A8J1M5		520 kDa	TRUE	0.37		[]	unknown	0	0	0	0	0	0	1.0188	0	0	0	0	0	0	0	0	0.59	0	0
511	TRUE	Empty	Casein kinase OS=Tetrahymena thermophila (strain SB210) GN=TTHERM_00446300 PE=4 SV=2	I7MA03		38 kDa		0.65		[]	unknown	6.1115	3.5321	7.0918	4.2225	5.2995	6.8478	4.0751	8.5398	6.6024	1	1	1	1	1	1	1	1	1
512	TRUE	Empty	Leishmanolysin peptidase OS=Tetrahymena thermophila (strain SB210) GN=TTHERM_00219330 PE=4 SV=2	I7MKV0		70 kDa		0.13		[]	unknown	6.9846	6.1812	7.9782	8.445	8.4791	7.9891	8.1503	8.5398	7.7029	1	1	1	1	1	1	1	1	1
513	TRUE	Empty	Dynein light chain 4A OS=Tetrahymena thermophila PE=4 SV=1	Q1HFX4 (+1)		18 kDa		0.11		[]	unknown	9.6039	9.7134	16.843	5.2781	4.2396	5.7065	6.1127	7.4723	7.7029	1	1	1	1	1	1	1	1	1
514.1	TRUE	Empty	Kinesin-like protein OS=Tetrahymena thermophila (strain SB210) GN=TTHERM_00420700 PE=3 SV=2	I7MH10		80 kDa	TRUE	0.22		[]	unknown	6.1115	7.0643	3.5459	5.2781	3.1797	5.7065	5.0939	9.6072	11.004	1	1	1	1	1	1	1	1	1
515	TRUE	Empty	Uncharacterized protein OS=Tetrahymena thermophila (strain SB210) GN=TTHERM_00030500 PE=4 SV=1	Q22MS3		170 kDa		0.77		[]	unknown	9.6039	3.5321	8.8647	10.556	4.2396	5.7065	10.188	8.5398	5.502	1	1	1	1	1	1	1	1	1
516	TRUE	Empty	Kinase domain protein OS=Tetrahymena thermophila (strain SB210) GN=TTHERM_000442899 PE=4 SV=1	W7XC24		64 kDa		0.9		[]	unknown	5.2385	7.9473	5.3188	4.2225	6.3594	4.5652	7.1315	4.2699	6.6024	1	1	1	1	1	1	1	1	1
517	TRUE	Empty	Metallo-beta-lactamase family protein OS=Tetrahymena thermophila (strain SB210) GN=TTHERM_00128670 PE=4 SV=1	I7M1D2		55 kDa		0.0033		CU428 high, RiB72_ab low	unknown	10.477	10.596	15.07	7.3894	2.1198	1.1413	3.0564	1.0675	1.1004	1	1	1	1	1	0.99	1	0.98	0.87
518	TRUE	Empty	Glutathione S-transferase, amine-terminal domain protein OS=Tetrahymena thermophila (strain SB210) GN=TTHERM_00602870 PE=3 SV=1	Q22YK8		24 kDa		0.0034		CU428 high, RiB72_ab low	unknown	8.7308	7.9473	8.8647	5.2781	1.0599	0	4.0751	1.0675	1.1004	1	1	1	1	1	0.32	1	1	1
519	TRUE	Empty	C2 domain protein OS=Tetrahymena thermophila (strain SB210) GN=TTHERM_00562810 PE=4 SV=1	I7LU65		96 kDa		0.47		[]	unknown	10.477	4.4152	4.4324	8.445	8.4791	5.7065	7.1315	9.6072	7.7029	1	1	1	1	1	1	1	1	1
499.1	TRUE	Empty	Heat shock 70 kDa protein OS=Tetrahymena thermophila (strain SB210) GN=TTHERM_00105110 PE=3 SV=1	Q234I5		71 kDa	TRUE	0.87		[]	unknown	6.9846	6.1812	6.2053	9.5006	4.2396	7.9891	7.1315	5.3374	6.6024	1	1	1	1	1	1	1	1	1
520	TRUE	Empty	Uncharacterized protein OS=Tetrahymena thermophila (strain SB210) GN=TTHERM_00572140 PE=4 SV=2	Q24HW0		133 kDa		0.34		[]	unknown	1.7462	4.4152	5.3188	2.1113	8.4791	7.9891	3.0564	7.4723	6.6024	1	1	1	1	1	1	1	1	1
521	TRUE	Empty	Troponin C OS=Tetrahymena thermophila (strain SB210) GN=TTHERM_00656120 PE=4 SV=2	Q22GU4		28 kDa		0.025		CU428 high, RiB72_ab low	unknown	11.35	11.479	14.184	5.2781	3.1797	2.2826	9.1691	5.3374	4.4016	1	1	1	1	1	0.95	1	1	1
522	TRUE	Empty	Kinase domain protein OS=Tetrahymena thermophila (strain SB210) GN=TTHERM_00578720 PE=4 SV=1	I7LWQ0		25 kDa		0.47		[]	unknown	5.2385	6.1812	6.2053	5.2781	5.2995	6.8478	5.0939	6.4048	8.8033	1	1	1	1	1	1	1	1	1
523	TRUE	Empty	Dynein light chain tctex-type 1 protein OS=Tetrahymena thermophila (strain SB210) GN=TTHERM_00392979 PE=4 SV=2	A4VEB3		13 kDa		0.044		CU428 high, RiB72_ab low	unknown	9.6039	8.8303	8.8647	7.3894	8.4791	11.413	4.0751	7.4723	6.6024	1	1	1	1	1	1	1	1	1
524	TRUE	Empty	Uncharacterized protein OS=Tetrahymena thermophila (strain SB210) GN=TTHERM_00188700 PE=4 SV=2	I7MEG3		72 kDa		0.81		[]	unknown	7.8577	7.9473	6.2053	9.5006	5.2995	1.1413	12.225	8.5398	3.3012	1	1	1	1	1	1	1	1	1
525	TRUE	Empty	Kelch motif protein OS=Tetrahymena thermophila (strain SB210) GN=TTHERM_00684620 PE=4 SV=2	I7LXM2		90 kDa		0.035		CU428 high, RiB72_ab low	unknown	6.9846	7.9473	7.0918	3.1669	7.4193	5.7065	6.1127	3.2024	3.3012	1	1	1	1	1	1	1	1	1
526	TRUE	Empty	Uncharacterized protein (Fragment) OS=Tetrahymena thermophila (strain SB210) GN=TTHERM_00842720 PE=4 SV=2	I7LXZ5		79 kDa		0.011		CU428 high, RiB72_ab low	unknown	11.35	12.362	9.7512	3.1669	3.1797	2.2826	7.1315	4.2699	3.3012	1	1	1	1	1	1	1	1	1
527	TRUE	Empty	Cyclic nucleotide-binding domain protein OS=Tetrahymena thermophila (strain SB210) GN=TTHERM_00473030 PE=4 SV=2	I7M3K6		44 kDa		0.52		[]	unknown	4.3654	7.0643	8.8647	6.3338	3.1797	5.7065	5.0939	9.6072	9.9037	1	1	1	1	1	1	1	1	1
4.2	TRUE	Empty	Flagellar outer dynein arm heavy chain gamma OS=Chlamydomonas reinhardtii GN=ODA2 PE=4 SV=1	A8JFP1		337 kDa	TRUE	1		[]	unknown	0	0	0	0	0	0	0	0	0	0	0	0	0	0	0	0	0	0
528	TRUE	Empty	WD domain, G-beta repeat protein OS=Tetrahymena thermophila (strain SB210) GN=TTHERM_00433480 PE=4 SV=2	Q231A9		183 kDa		0.09		[]	unknown	9.6039	12.362	6.2053	5.2781	3.1797	3.4239	6.1127	5.3374	4.4016	1	1	1	1	1	1	1	1	1
529	TRUE	Empty	Uncharacterized protein OS=Tetrahymena thermophila (strain SB210) GN=TTHERM_00840010 PE=4 SV=1	I7LXP2		131 kDa		0.28		[]	unknown	6.1115	6.1812	4.4324	8.445	6.3594	7.9891	5.0939	7.4723	8.8033	1	1	1	1	1	1	1	1	1
530	TRUE	Empty	SPFH domain/band 7 family protein OS=Tetrahymena thermophila (strain SB210) GN=TTHERM_00471380 PE=4 SV=1	I7M6K2		34 kDa		0.033		CU428 high, RiB72_ab low	unknown	8.7308	7.9473	7.9782	10.556	7.4193	4.5652	7.1315	7.4723	6.6024	1	1	1	1	1	1	1	1	1
531	TRUE	Empty	Uncharacterized protein OS=Tetrahymena thermophila (strain SB210) GN=TTHERM_00401930 PE=4 SV=2	I7ME11		71 kDa		0.48		[]	unknown	4.3654	8.8303	4.4324	3.1669	6.3594	4.5652	6.1127	4.2699	3.3012	1	1	1	1	1	1	1	1	1
532	TRUE	Empty	Transmembrane protein, putative OS=Tetrahymena thermophila (strain SB210) GN=TTHERM_00578550 PE=4 SV=1	I7MH43		13 kDa		0.012		CU428 high, RiB72_ab low	unknown	8.7308	9.7134	10.638	7.3894	5.2995	5.7065	7.1315	7.4723	6.6024	1	1	1	1	1	1	1	1	1
533	TRUE	Empty	Sperm-tail PG-rich repeat protein OS=Tetrahymena thermophila (strain SB210) GN=TTHERM_00977640 PE=4 SV=2	Q24GP6		47 kDa		0.66		[]	unknown	6.1115	7.9473	6.2053	7.3894	3.1797	4.5652	6.1127	7.4723	5.502	1	1	1	1	1	1	1	1	1
534	TRUE	Empty	Uncharacterized protein OS=Tetrahymena thermophila (strain SB210) GN=TTHERM_00571770 PE=4 SV=1	Q24HZ7		105 kDa		0.05		CU428 low, RiB72_ab high	unknown	5.2385	4.4152	4.4324	6.3338	6.3594	5.7065	7.1315	5.3374	6.6024	1	1	1	1	1	1	1	1	1
535	TRUE	Empty	Dynein light chain Tctex1B OS=Tetrahymena thermophila PE=4 SV=1	Q1HFW8 (+1)		14 kDa		0.51		[]	unknown	5.2385	7.9473	6.2053	8.445	7.4193	9.1304	7.1315	7.4723	6.6024	0.95	0.95	0.95	1	1	1	1	1	1
536	TRUE	Empty	Uncharacterized protein OS=Tetrahymena thermophila (strain SB210) GN=TTHERM_00633580 PE=4 SV=2	Q22WZ5		83 kDa		0.31		[]	unknown	6.1115	4.4152	5.3188	7.3894	7.4193	6.8478	4.0751	8.5398	8.8033	1	1	1	1	1	1	1	1	1
537	TRUE	Empty	Uncharacterized protein OS=Tetrahymena thermophila (strain SB210) GN=TTHERM_00522290 PE=4 SV=1	I7LUK4		77 kDa		0.57		[]	unknown	6.1115	5.2982	4.4324	4.2225	4.2396	10.272	5.0939	6.4048	5.502	1	1	1	1	1	1	1	1	1
538	TRUE	Empty	Cyclic nucleotide-binding domain protein OS=Tetrahymena thermophila (strain SB210) GN=TTHERM_00339800 PE=4 SV=2	I7MK15		136 kDa		0.84		[]	unknown	4.3654	6.1812	6.2053	7.3894	6.3594	3.4239	4.0751	7.4723	4.4016	1	1	1	1	1	1	1	1	1
539	TRUE	Empty	Uncharacterized protein OS=Tetrahymena thermophila (strain SB210) GN=TTHERM_00678080 PE=4 SV=1	I7M4K6		160 kDa		0.029		CU428 high, RiB72_ab low	unknown	8.7308	6.1812	7.9782	4.2225	6.3594	4.5652	3.0564	5.3374	4.4016	1	1	1	1	1	1	1	1	1
541	TRUE	Empty	Uncharacterized protein OS=Tetrahymena thermophila (strain SB210) GN=TTHERM_00777270 PE=4 SV=1	Q23WS8		36 kDa		0.016		CU428 high, RiB72_ab low	unknown	8.7308	7.9473	7.9782	5.2781	3.1797	2.2826	4.0751	6.4048	5.502	1	1	1	1	1	1	1	1	1
542	TRUE	Empty	Dynein light chain 8-like C OS=Tetrahymena thermophila PE=4 SV=1	Q1HFW1 (+1)		11 kDa		0.33		[]	unknown	6.9846	7.9473	7.9782	6.3338	5.2995	7.9891	7.1315	6.4048	7.7029	1	1	1	1	1	1	1	1	1
540.1	TRUE	Empty	Ubiquitin/ribosomal fusion protein, putative OS=Tetrahymena thermophila (strain SB210) GN=TTHERM_00339620 PE=4 SV=1	I7MEQ7		20 kDa	TRUE	0.004		CU428 low, RiB72_ab high	unknown	5.2385	6.1812	4.4324	7.3894	6.3594	5.7065	10.188	8.5398	9.9037	0.95	0.95	0.95	0.95	0.95	0.95	0.95	0.95	0.95
543	TRUE	Empty	Uncharacterized protein OS=Tetrahymena thermophila (strain SB210) GN=TTHERM_00561730 PE=4 SV=2	I7MDP2		49 kDa	TRUE	0.91		[]	unknown	6.9846	7.0643	3.5459	5.2781	6.3594	4.5652	5.0939	5.3374	7.7029	1	1	1	1	1	1	1	1	1
544	TRUE	Empty	Leishmanolysin peptidase OS=Tetrahymena thermophila (strain SB210) GN=TTHERM_00155370 PE=4 SV=2	Q22WJ7		68 kDa		0.24		[]	unknown	5.2385	6.1812	5.3188	5.2781	7.4193	7.9891	7.1315	6.4048	5.502	1	1	1	1	1	1	1	1	1
545	TRUE	Empty	Uncharacterized protein OS=Tetrahymena thermophila (strain SB210) GN=TTHERM_00852750 PE=4 SV=2	Q24E65		153 kDa		0.8		[]	unknown	4.3654	7.9473	3.5459	5.2781	4.2396	7.9891	5.0939	5.3374	6.6024	1	1	1	1	1	1	1	1	1
546	TRUE	Empty	Uncharacterized protein OS=Tetrahymena thermophila (strain SB210) GN=TTHERM_00865340 PE=4 SV=1	Q24FC9		20 kDa		0.15		[]	unknown	6.1115	8.8303	11.524	5.2781	4.2396	4.5652	4.0751	6.4048	6.6024	1	1	1	1	1	1	1	1	1
547	TRUE	Empty	Uncharacterized protein OS=Tetrahymena thermophila (strain SB210) GN=TTHERM_000146184 PE=4 SV=1	W7X8H4		69 kDa		0.12		[]	unknown	4.3654	6.1812	5.3188	7.3894	7.4193	9.1304	6.1127	6.4048	6.6024	1	1	1	1	1	1	1	1	1
548	TRUE	Empty	Uncharacterized protein OS=Tetrahymena thermophila (strain SB210) GN=TTHERM_00732900 PE=4 SV=2	Q245C1		62 kDa		0.0026		CU428 low, RiB72_ab high	unknown	0.87308	0.88303	0	4.2225	4.2396	4.5652	17.319	10.675	13.205	0.99	0.93	0	1	1	1	1	1	1
549	TRUE	Empty	Calmodulin-domain kinase OS=Tetrahymena thermophila (strain SB210) GN=TTHERM_01344710 PE=4 SV=2	Q24FR9		54 kDa		0.17		[]	unknown	2.6192	3.5321	4.4324	11.612	7.4193	11.413	3.0564	8.5398	9.9037	1	1	1	1	1	1	1	1	1
550	TRUE	Empty	Thioredoxin-like protein OS=Tetrahymena thermophila (strain SB210) GN=TTHERM_00974160 PE=4 SV=1	Q22WR8		17 kDa		0.74		[]	unknown	6.1115	7.0643	10.638	5.2781	2.1198	6.8478	8.1503	6.4048	7.7029	1	1	1	1	1	1	1	1	1
3.18	TRUE	Empty	Dynein heavy chain (Fragment) OS=Tetrahymena thermophila GN=DYH13 PE=4 SV=1	Q9Y0G2		18 kDa	TRUE	1		[]	unknown	0	0	0	0	0	0	0	0	0	0	0	0	0	0	0	0	0	0
551	TRUE	Empty	EF hand protein OS=Tetrahymena thermophila (strain SB210) GN=TTHERM_00202890 PE=4 SV=2	Q22NF6		30 kDa		0.066		[]	unknown	3.4923	4.4152	5.3188	6.3338	7.4193	5.7065	9.1691	7.4723	5.502	1	1	1	1	1	1	1	1	1
552	TRUE	Empty	Uncharacterized protein OS=Tetrahymena thermophila (strain SB210) GN=TTHERM_00442780 PE=4 SV=2	I7LTM7		85 kDa		0.18		[]	unknown	6.9846	7.0643	5.3188	7.3894	6.3594	4.5652	4.0751	6.4048	4.4016	1	1	1	1	1	1	1	1	1
553	TRUE	Empty	Tetratricopeptide repeat protein OS=Tetrahymena thermophila (strain SB210) GN=TTHERM_00354740 PE=4 SV=1	Q22Y97		65 kDa		0.11		[]	unknown	3.4923	5.2982	5.3188	5.2781	4.2396	4.5652	8.1503	6.4048	5.502	1	1	1	1	1	1	1	1	1
554	TRUE	Empty	Rab-family small GTPase RabX33 OS=Tetrahymena thermophila GN=RABX33 PE=2 SV=1	E1CB61 (+1)		24 kDa		0.82		[]	unknown	5.2385	4.4152	7.0918	4.2225	1.0599	2.2826	5.0939	4.2699	6.6024	1	1	1	1	1	1	1	1	1
555	TRUE	Empty	Uncharacterized protein OS=Tetrahymena thermophila (strain SB210) GN=TTHERM_00241780 PE=4 SV=2	I7MMD7		130 kDa		0.079		[]	unknown	8.7308	9.7134	11.524	3.1669	4.2396	2.2826	4.0751	8.5398	6.6024	1	1	1	1	1	1	1	1	1
556	TRUE	Empty	Cytochrome b5-like heme/steroid-binding domain protein OS=Tetrahymena thermophila (strain SB210) GN=TTHERM_00476710 PE=3 SV=2	I7MEL3		28 kDa		0.058		[]	unknown	6.9846	10.596	13.297	3.1669	4.2396	3.4239	6.1127	5.3374	2.2008	1	1	1	1	1	1	1	1	1
557	TRUE	Empty	Uncharacterized protein OS=Tetrahymena thermophila (strain SB210) GN=TTHERM_01084360 PE=4 SV=1	Q22BT2		117 kDa	TRUE	0.002		CU428 high, RiB72_ab low	unknown	9.6039	7.9473	9.7512	0	5.2995	4.5652	5.0939	4.2699	4.4016	1	1	1	0	0.95	0.99	1	0.99	0.95
558	TRUE	Empty	Tetratricopeptide repeat protein OS=Tetrahymena thermophila (strain SB210) GN=TTHERM_00723620 PE=4 SV=2	I7MCL6		92 kDa		0.26		[]	unknown	7.8577	6.1812	6.2053	5.2781	6.3594	5.7065	6.1127	6.4048	4.4016	1	1	1	1	1	1	1	1	1
559	TRUE	Empty	Dynein light chain tctex-type 1 protein OS=Tetrahymena thermophila (strain SB210) GN=TTHERM_00561440 PE=4 SV=1	I7M0N9 (+1)		15 kDa		0.01		CU428 low, RiB72_ab high	unknown	3.4923	2.6491	3.5459	5.2781	7.4193	9.1304	7.1315	5.3374	7.7029	1	1	1	1	1	1	1	1	1
560	TRUE	Empty	Uncharacterized protein OS=Tetrahymena thermophila (strain SB210) GN=TTHERM_00410240 PE=4 SV=2	I7LW15		45 kDa		0.023		CU428 low, RiB72_ab high	unknown	2.6192	3.5321	4.4324	8.445	7.4193	12.554	6.1127	6.4048	8.8033	1	1	1	1	1	1	1	1	1
561	TRUE	Empty	Tetratricopeptide repeat protein OS=Tetrahymena thermophila (strain SB210) GN=TTHERM_00313720 PE=4 SV=1	Q22KA9		75 kDa		0.086		[]	unknown	8.7308	10.596	10.638	4.2225	0	0	9.1691	3.2024	2.2008	1	1	1	1	0	0	1	1	1
562	TRUE	Empty	Uncharacterized protein OS=Tetrahymena thermophila (strain SB210) GN=TTHERM_00143720 PE=4 SV=2	I7LU96		49 kDa		0.69		[]	unknown	6.9846	6.1812	7.9782	5.2781	5.2995	6.8478	7.1315	7.4723	5.502	1	1	1	1	1	1	1	1	1
563	TRUE	Empty	Cyclic nucleotide-binding domain protein OS=Tetrahymena thermophila (strain SB210) GN=TTHERM_00522060 PE=4 SV=2	I7M7K8		90 kDa		0.12		[]	unknown	5.2385	1.7661	2.6594	7.3894	8.4791	9.1304	4.0751	7.4723	6.6024	1	1	1	1	1	1	1	1	1
564	TRUE	Empty	Tubulin polymerization-promoting family protein OS=Tetrahymena thermophila (strain SB210) GN=TTHERM_00694350 PE=4 SV=1	Q244Y1 (+1)		16 kDa		0.34		[]	unknown	1.7462	3.5321	2.6594	9.5006	14.839	12.554	9.1691	5.3374	1.1004	1	1	1	1	1	1	1	1	0.84
565	TRUE	Empty	Uncharacterized protein OS=Tetrahymena thermophila (strain SB210) GN=TTHERM_00312650 PE=4 SV=2	Q22KL6		69 kDa		0.05		[]	unknown	5.2385	7.9473	6.2053	6.3338	5.2995	4.5652	4.0751	4.2699	4.4016	1	1	1	1	1	1	1	1	1
566	TRUE	Empty	Uncharacterized protein OS=Tetrahymena thermophila (strain SB210) GN=TTHERM_00852910 PE=4 SV=4	Q24E49		123 kDa		0.22		[]	unknown	4.3654	3.5321	4.4324	7.3894	7.4193	6.8478	4.0751	5.3374	7.7029	1	1	1	1	1	1	1	1	1
567	TRUE	Empty	Uncharacterized protein OS=Tetrahymena thermophila (strain SB210) GN=TTHERM_00476720 PE=4 SV=2	I7LV36		181 kDa		0.17		[]	unknown	2.6192	4.4152	4.4324	7.3894	8.4791	5.7065	5.0939	7.4723	4.4016	1	1	1	1	1	1	1	1	1
568	TRUE	Empty	STOP protein OS=Tetrahymena thermophila (strain SB210) GN=TTHERM_00682990 PE=4 SV=1	I7MMW4		69 kDa		0.083		[]	unknown	8.7308	4.4152	5.3188	4.2225	11.659	9.1304	4.0751	2.1349	2.2008	1	1	1	1	1	1	1	0.99	1
569	TRUE	Empty	Uncharacterized protein OS=Tetrahymena thermophila (strain SB210) GN=TTHERM_00242188 PE=4 SV=1	A4VCU8		12 kDa		0.021		CU428 low, RiB72_ab high	unknown	2.6192	2.6491	2.6594	7.3894	4.2396	9.1304	4.0751	5.3374	6.6024	0.95	1	0.95	1	1	1	1	1	1
570	TRUE	Empty	Uncharacterized protein OS=Tetrahymena thermophila (strain SB210) GN=TTHERM_00053830 PE=4 SV=2	I7M6U3		82 kDa		0.89		[]	unknown	5.2385	7.0643	7.0918	7.3894	3.1797	3.4239	7.1315	6.4048	5.502	1	1	1	1	1	1	1	1	1
571	TRUE	Empty	Uncharacterized protein OS=Tetrahymena thermophila (strain SB210) GN=TTHERM_01179900 PE=4 SV=1	Q22AN5		26 kDa		0.71		[]	unknown	5.2385	5.2982	7.0918	5.2781	6.3594	4.5652	4.0751	4.2699	7.7029	1	1	1	1	1	1	1	1	1
572	TRUE	Empty	Uncharacterized protein OS=Tetrahymena thermophila (strain SB210) GN=TTHERM_00312310 PE=4 SV=2	Q22KQ0		102 kDa		0.21		[]	unknown	5.2385	6.1812	4.4324	4.2225	5.2995	4.5652	5.0939	7.4723	7.7029	1	1	1	1	1	1	1	1	1
573	TRUE	Empty	Uncharacterized protein OS=Tetrahymena thermophila (strain SB210) GN=TTHERM_00357020 PE=4 SV=2	Q22XW9		41 kDa		0.053		[]	unknown	4.3654	4.4152	4.4324	6.3338	4.2396	5.7065	5.0939	5.3374	6.6024	1	1	1	1	1	1	1	1	1
574	TRUE	Empty	Uncharacterized protein OS=Tetrahymena thermophila (strain SB210) GN=TTHERM_00312620 PE=4 SV=1	Q22KL9		104 kDa		0.028		CU428 high, RiB72_ab low	unknown	6.1115	7.0643	7.0918	4.2225	4.2396	2.2826	3.0564	5.3374	4.4016	1	1	1	1	1	1	1	1	1
576	TRUE	Empty	Uncharacterized protein OS=Tetrahymena thermophila (strain SB210) GN=TTHERM_00991630 PE=4 SV=1	Q240I4		21 kDa		0.074		[]	unknown	7.8577	6.1812	14.184	4.2225	3.1797	4.5652	4.0751	3.2024	3.3012	1	1	1	1	1	1	1	1	1
577	TRUE	Empty	EF hand protein OS=Tetrahymena thermophila (strain SB210) GN=TTHERM_00006390 PE=4 SV=1	Q22S97		23 kDa		0.082		[]	unknown	6.1115	7.9473	8.8647	5.2781	3.1797	6.8478	4.0751	3.2024	6.6024	1	1	1	1	1	1	1	1	1
578	TRUE	Empty	Uncharacterized protein OS=Tetrahymena thermophila (strain SB210) GN=TTHERM_000069209 PE=4 SV=1	W7XH43		56 kDa		0.3		[]	unknown	6.1115	6.1812	7.9782	5.2781	4.2396	5.7065	6.1127	3.2024	6.6024	1	1	1	1	1	1	1	1	1
579	TRUE	Empty	Uncharacterized protein OS=Tetrahymena thermophila (strain SB210) GN=TTHERM_00189160 PE=4 SV=2	I7M1H3		34 kDa		0.0034		CU428 low, RiB72_ab high	unknown	2.6192	1.7661	2.6594	2.1113	6.3594	5.7065	4.0751	4.2699	4.4016	1	1	1	1	1	1	1	1	1
580	TRUE	Empty	Tyrosine phosphatase OS=Tetrahymena thermophila (strain SB210) GN=TTHERM_01001470 PE=4 SV=2	Q24HH7		64 kDa		0.17		[]	unknown	3.4923	2.6491	5.3188	3.1669	6.3594	5.7065	3.0564	13.877	11.004	1	1	1	1	1	1	1	1	1
581	TRUE	Empty	EF hand protein OS=Tetrahymena thermophila (strain SB210) GN=TTHERM_00500930 PE=4 SV=2	I7MLF6		206 kDa		0.061		[]	unknown	5.2385	5.2982	7.0918	2.1113	2.1198	2.2826	1.0188	3.2024	4.4016	1	1	1	1	1	1	0.95	1	1
582	TRUE	Empty	Divergent AAA domain protein OS=Tetrahymena thermophila (strain SB210) GN=TTHERM_00136150 PE=4 SV=2	I7LVP2		32 kDa	TRUE	0.00024		CU428 high, RiB72_ab low	unknown	8.7308	11.479	9.7512	0	1.0599	2.2826	0	0	0	1	1	1	0.94	1	1	0	0	0
583	TRUE	Empty	Dynein light chain 4, axonemal protein OS=Tetrahymena thermophila (strain SB210) GN=TTHERM_00716250 PE=4 SV=1	I7MCM8 (+1)		12 kDa		0.00023		CU428 high, RiB72_ab low	unknown	13.096	15.895	16.843	1.0556	0	0	0	0	1.1004	1	1	1	0.95	0	0	0	0	0.95
584	TRUE	Empty	Uncharacterized protein OS=Tetrahymena thermophila (strain SB210) GN=TTHERM_00194030 PE=4 SV=2	Q23KD2		20 kDa		0.18		[]	unknown	5.2385	5.2982	7.9782	4.2225	3.1797	6.8478	4.0751	5.3374	4.4016	1	1	1	1	1	1	1	1	1
585	TRUE	Empty	Uncharacterized protein OS=Tetrahymena thermophila (strain SB210) GN=TTHERM_00388510 PE=4 SV=2	Q23RD8		100 kDa		0.066		[]	unknown	2.6192	0	1.7729	4.2225	8.4791	5.7065	3.0564	6.4048	8.8033	1	0.78	1	1	1	1	1	1	1
575.1	TRUE	Empty	Vacuolar H+-translocating inorganic pyrophosphatase OS=Tetrahymena thermophila (strain SB210) GN=TTHERM_00218790 PE=3 SV=1	I7M2F8		79 kDa	TRUE	0.0055		CU428 high, RiB72_ab low	unknown	2.6192	4.4152	2.6594	0	41.336	3.4239	0	0	0	1	1	1	0	1	1	0	0	0
586	TRUE	Empty	Uncharacterized protein OS=Tetrahymena thermophila (strain SB210) GN=TTHERM_00313680 PE=4 SV=2	Q22KB3		50 kDa		0.013		CU428 high, RiB72_ab low	unknown	6.9846	6.1812	7.0918	4.2225	4.2396	4.5652	5.0939	3.2024	3.3012	1	1	1	1	1	1	1	1	1
587	TRUE	Empty	Cyclic nucleotide-binding domain protein OS=Tetrahymena thermophila (strain SB210) GN=TTHERM_001005019 PE=4 SV=1	W7X8Y2		66 kDa		0.24		[]	unknown	6.1115	7.0643	7.9782	2.1113	7.4193	4.5652	2.0376	4.2699	7.7029	1	1	1	1	1	1	1	1	1
588	TRUE	Empty	Outer dynein arm protein OS=Tetrahymena thermophila (strain SB210) GN=TTHERM_00455280 PE=4 SV=2	I7MA82		60 kDa		0.82		[]	unknown	4.3654	4.4152	4.4324	4.2225	2.1198	2.2826	11.207	3.2024	1.1004	1	1	1	1	1	1	1	1	1
589.1	TRUE	Empty	Tyrosine 3-monooxygenase/tryptophan 5-monooxygenase activation protein, epsilon protein OS=Tetrahymena thermophila (strain SB210) GN=TTHERM_00160770 PE=4 SV=2	Q22W55		29 kDa	TRUE	0.94		[]	unknown	4.3654	5.2982	5.3188	6.3338	4.2396	2.2826	5.0939	4.2699	5.502	1	1	1	1	1	0.96	1	0.97	1
590	TRUE	Empty	Peptidyl-prolyl cis-trans isomerase, cyclophilin-type protein OS=Tetrahymena thermophila (strain SB210) GN=TTHERM_00466090 PE=4 SV=2	I7MIU8		102 kDa		0.057		[]	unknown	6.1115	6.1812	9.7512	6.3338	4.2396	2.2826	4.0751	4.2699	1.1004	1	1	1	1	1	1	1	1	1
591	TRUE	Empty	Uncharacterized protein OS=Tetrahymena thermophila (strain SB210) GN=TTHERM_00088140 PE=4 SV=2	Q236I2		130 kDa		0.82		[]	unknown	6.9846	4.4152	5.3188	4.2225	4.2396	2.2826	1.0188	8.5398	5.502	1	1	1	1	1	0.95	0.99	1	1
592	TRUE	Empty	Kelch repeat protein OS=Tetrahymena thermophila (strain SB210) GN=TTHERM_00840140 PE=4 SV=2	I7M474		64 kDa		0.47		[]	unknown	3.4923	5.2982	6.2053	5.2781	5.2995	4.5652	4.0751	6.4048	7.7029	1	1	1	1	1	1	1	1	1
593	TRUE	Empty	WD domain, G-beta repeat protein OS=Tetrahymena thermophila (strain SB210) GN=TTHERM_00101340 PE=4 SV=2	Q234R5		178 kDa		0.034		CU428 low, RiB72_ab high	unknown	2.6192	2.6491	1.7729	4.2225	9.539	5.7065	5.0939	5.3374	3.3012	1	1	1	1	1	1	1	1	1
594	TRUE	Empty	Cyclic nucleotide-binding domain protein OS=Tetrahymena thermophila (strain SB210) GN=TTHERM_00046570 PE=4 SV=2	Q23DN4		94 kDa		0.0076		CU428 low, RiB72_ab high	unknown	3.4923	2.6491	1.7729	3.1669	5.2995	4.5652	6.1127	8.5398	6.6024	1	1	1	1	1	1	1	1	1
595	TRUE	Empty	Uncharacterized protein OS=Tetrahymena thermophila (strain SB210) GN=TTHERM_00727680 PE=4 SV=2	I7LWN3		73 kDa		0.23		[]	unknown	5.2385	5.2982	4.4324	4.2225	4.2396	5.7065	2.0376	5.3374	3.3012	1	1	1	1	1	1	1	1	1
596	TRUE	Empty	Uncharacterized protein OS=Tetrahymena thermophila (strain SB210) GN=TTHERM_00192060 PE=4 SV=1	I7M836		103 kDa		0.15		[]	unknown	3.4923	7.0643	6.2053	2.1113	5.2995	3.4239	3.0564	3.2024	4.4016	1	1	1	1	1	1	1	1	1
597	TRUE	Empty	Uncharacterized protein OS=Tetrahymena thermophila (strain SB210) GN=TTHERM_00292000 PE=4 SV=2	I7LVL8		57 kDa		0.017		CU428 high, RiB72_ab low	unknown	6.1115	7.0643	8.8647	4.2225	4.2396	3.4239	4.0751	3.2024	4.4016	1	1	1	1	1	1	1	1	1
598	TRUE	Empty	EF-hand pair protein OS=Tetrahymena thermophila (strain SB210) GN=TTHERM_00784410 PE=4 SV=3	Q231P8		65 kDa		0.28		[]	unknown	6.1115	7.0643	5.3188	4.2225	4.2396	4.5652	4.0751	4.2699	6.6024	1	1	1	1	1	1	1	0.95	1
599	TRUE	Empty	Uncharacterized protein OS=Tetrahymena thermophila (strain SB210) GN=TTHERM_00149310 PE=4 SV=2	I7M2U5		32 kDa		0.56		[]	unknown	3.4923	4.4152	5.3188	1.0556	6.3594	5.7065	1.0188	7.4723	9.9037	1	1	1	1	1	1	0.95	1	1
600	TRUE	Empty	Uncharacterized protein OS=Tetrahymena thermophila (strain SB210) GN=TTHERM_00245540 PE=4 SV=1	Q245U5		52 kDa		0.00097		CU428 high, RiB72_ab low	unknown	6.9846	7.9473	8.8647	2.1113	3.1797	3.4239	3.0564	3.2024	3.3012	1	1	1	1	1	1	1	1	1
601	TRUE	Empty	Uncharacterized protein OS=Tetrahymena thermophila (strain SB210) GN=TTHERM_00577270 PE=4 SV=1	Q22UX6		23 kDa		0.75		[]	unknown	5.2385	3.5321	7.0918	5.2781	3.1797	5.7065	5.0939	5.3374	6.6024	1	1	1	1	1	1	1	1	1
607	TRUE	Empty	Uncharacterized protein OS=Tetrahymena thermophila (strain SB210) GN=TTHERM_00724690 PE=4 SV=1	Q24GM2		55 kDa		0.43		[]	unknown	3.4923	2.6491	5.3188	5.2781	6.3594	4.5652	4.0751	4.2699	5.502	1	1	1	1	1	1	1	1	1
602	TRUE	Empty	Uncharacterized protein OS=Tetrahymena thermophila (strain SB210) GN=TTHERM_00052560 PE=4 SV=2	Q23CT4		86 kDa		0.1		[]	unknown	6.1115	4.4152	5.3188	5.2781	6.3594	2.2826	3.0564	4.2699	4.4016	1	1	1	1	1	1	1	1	1
603	TRUE	Empty	Uncharacterized protein OS=Tetrahymena thermophila (strain SB210) GN=TTHERM_00248400 PE=4 SV=1	Q245K8		73 kDa		0.0047		CU428 high, RiB72_ab low	unknown	7.8577	7.0643	8.8647	4.2225	4.2396	1.1413	2.0376	4.2699	3.3012	1	1	1	1	1	0.96	1	1	1
604	TRUE	Empty	Transmembrane protein, putative OS=Tetrahymena thermophila (strain SB210) GN=TTHERM_00502720 PE=4 SV=1	I7MGV5		52 kDa		0.47		[]	unknown	1.7462	2.6491	2.6594	12.668	5.2995	3.4239	13.244	2.1349	1.1004	0.95	1	1	1	1	1	1	1	0.95
605	TRUE	Empty	EF-hand protein OS=Tetrahymena thermophila (strain SB210) GN=TTHERM_00823930 PE=4 SV=1	I7MCG1		33 kDa		0.92		[]	unknown	3.4923	6.1812	4.4324	6.3338	5.2995	5.7065	4.0751	5.3374	4.4016	1	1	1	1	1	1	1	1	1
606	TRUE	Empty	Uncharacterized protein OS=Tetrahymena thermophila (strain SB210) GN=TTHERM_00146420 PE=4 SV=1	I7LUC8		60 kDa		0.0015		CU428 low, RiB72_ab high	unknown	1.7462	2.6491	0.88647	5.2781	5.2995	6.8478	6.1127	7.4723	6.6024	1	1	0.84	1	1	1	1	1	1
608	TRUE	Empty	Concanavalin A-like lectin/glucanase family protein OS=Tetrahymena thermophila (strain SB210) GN=TTHERM_00522330 PE=4 SV=2	I7ME34		198 kDa		0.029		CU428 high, RiB72_ab low	unknown	5.2385	6.1812	5.3188	5.2781	4.2396	3.4239	2.0376	4.2699	3.3012	1	1	1	1	1	1	1	1	1
609	TRUE	Empty	Uncharacterized protein OS=Tetrahymena thermophila (strain SB210) GN=TTHERM_00171780 PE=4 SV=2	Q22TE7		53 kDa		0.0061		CU428 low, RiB72_ab high	unknown	3.4923	2.6491	2.6594	6.3338	3.1797	5.7065	6.1127	7.4723	5.502	1	1	1	1	1	1	1	1	1
610	TRUE	Empty	Cytoplasmic dynein light chain 2 OS=Tetrahymena thermophila (strain SB210) GN=TTHERM_00449029 PE=4 SV=2	A4VE64 (+1)		11 kDa		0.012		CU428 high, RiB72_ab low	unknown	5.2385	5.2982	7.0918	4.2225	2.1198	3.4239	3.0564	3.2024	3.3012	1	1	1	1	1	1	1	1	1
611	TRUE	Empty	Uncharacterized protein OS=Tetrahymena thermophila (strain SB210) GN=TTHERM_00492550 PE=4 SV=2	I7MHE4		49 kDa		0.0094		CU428 high, RiB72_ab low	unknown	6.1115	7.0643	7.9782	2.1113	1.0599	1.1413	2.0376	4.2699	2.2008	1	1	1	1	0.95	1	1	1	1
3.19	TRUE	Empty	Dynein heavy chain 8 OS=Chlamydomonas reinhardtii GN=DHC8 PE=4 SV=1	A8ISA6		362 kDa	TRUE	1		[]	unknown	0	0	0	0	0	0	0	0	0	0	0	0	0	0	0	0	0	0
612	TRUE	Empty	Endo-1,4-beta-xylanase, putative OS=Tetrahymena thermophila (strain SB210) GN=TTHERM_00522280 PE=4 SV=2	I7ME33		155 kDa		0.2		[]	unknown	4.3654	4.4152	4.4324	4.2225	4.2396	3.4239	5.0939	4.2699	5.502	1	1	1	1	1	1	1	1	1
613	TRUE	Empty	Uncharacterized protein OS=Tetrahymena thermophila (strain SB210) GN=TTHERM_00535530 PE=4 SV=2	I7MA16		23 kDa		0.53		[]	unknown	4.3654	5.2982	6.2053	3.1669	4.2396	5.7065	2.0376	4.2699	6.6024	1	1	1	1	1	1	1	1	1
3.2	TRUE	Empty	Dynein heavy chain 9 (Fragment) OS=Chlamydomonas reinhardtii GN=DHC9 PE=4 SV=1	A8JDH8		293 kDa	TRUE	1		[]	unknown	0	0	0	0	0	0	0	0	0	0	0	0	0	0	0	0	0	0
614	TRUE	Empty	Uncharacterized protein OS=Tetrahymena thermophila (strain SB210) GN=TTHERM_00548300 PE=4 SV=2	I7LTS8		59 kDa		0.12		[]	unknown	4.3654	4.4152	5.3188	3.1669	2.1198	2.2826	3.0564	4.2699	1.1004	1	1	1	1	1	1	1	1	1
615	TRUE	Empty	Uncharacterized protein OS=Tetrahymena thermophila (strain SB210) GN=TTHERM_00085480 PE=4 SV=1	Q236Q0		147 kDa		0.28		[]	unknown	9.6039	4.4152	4.4324	4.2225	1.0599	3.4239	3.0564	4.2699	4.4016	1	1	1	1	0.97	1	1	1	1
616	TRUE	Empty	Protein phosphatase 2A regulatory B subunit, B56 family protein OS=Tetrahymena thermophila (strain SB210) GN=TTHERM_01266070 PE=4 SV=3	Q248K4		66 kDa		0.69		[]	unknown	3.4923	4.4152	0.88647	3.1669	0	0	3.0564	2.1349	5.502	0.95	0.95	0.75	1	0.39	0.84	1	1	1
617	TRUE	Empty	Kelch motif protein OS=Tetrahymena thermophila (strain SB210) GN=TTHERM_01108510 PE=4 SV=1	Q22BA4		76 kDa		0.77		[]	unknown	4.3654	3.5321	5.3188	3.1669	3.1797	4.5652	5.0939	4.2699	4.4016	1	1	1	1	1	1	1	1	1
282.2	TRUE	Empty	Plant dual-specificity MAP kinase kinase family domain protein OS=Tetrahymena thermophila (strain SB210) GN=TTHERM_00825150 PE=4 SV=2	I7MCE0		74 kDa	TRUE	0.0072		CU428 low, RiB72_ab high	unknown	3.4923	3.5321	4.4324	6.3338	3.1797	3.4239	6.1127	6.4048	7.7029	0.99	0.99	1	1	0.95	0.31	1	1	1
618	TRUE	Empty	Sperm-tail PG-rich repeat protein OS=Tetrahymena thermophila (strain SB210) GN=TTHERM_00339690 PE=4 SV=1	I7LV80		50 kDa		0.00015		CU428 high, RiB72_ab low	unknown	10.477	12.362	9.7512	0	0	1.1413	0	0	0	1	1	1	0	0.16	1	0	0	0
619	TRUE	Empty	Tetratricopeptide repeat protein OS=Tetrahymena thermophila (strain SB210) GN=TTHERM_00920770 PE=4 SV=1	Q24IJ6		60 kDa		0.068		[]	unknown	2.6192	2.6491	4.4324	5.2781	2.1198	1.1413	9.1691	5.3374	5.502	1	1	1	1	1	0.95	1	1	1
620	TRUE	Empty	Uncharacterized protein OS=Tetrahymena thermophila (strain SB210) GN=TTHERM_00427570 PE=4 SV=1	Q23AA1		44 kDa		0.91		[]	unknown	0.87308	3.5321	3.5459	2.1113	7.4193	5.7065	5.0939	0	2.2008	1	1	1	1	1	1	1	0.32	1
3.21	TRUE	Empty	Dynein heavy chain 14 (Fragment) OS=Tetrahymena thermophila PE=4 SV=1	Q1W4D0		47 kDa	TRUE	1		[]	unknown	0	0	0	0	0	0	0	0	0	0	0	0	0	0	0	0	0	0
621	TRUE	Empty	Protein phosphatase 2C containing protein OS=Tetrahymena thermophila (strain SB210) GN=TTHERM_00149860 PE=4 SV=1	I7LWC5		75 kDa		0.31		[]	unknown	2.6192	2.6491	4.4324	7.3894	4.2396	6.8478	3.0564	5.3374	4.4016	1	1	1	1	1	1	1	1	1
622	TRUE	Empty	Uncharacterized protein OS=Tetrahymena thermophila (strain SB210) GN=TTHERM_00196470 PE=4 SV=2	Q23JY7		77 kDa		0.09		[]	unknown	1.7462	2.6491	2.6594	5.2781	6.3594	5.7065	5.0939	3.2024	7.7029	1	1	1	1	1	1	1	1	1
623	TRUE	Empty	Uncharacterized protein OS=Tetrahymena thermophila (strain SB210) GN=TTHERM_00548020 PE=4 SV=2	I7MDA2		186 kDa		0.57		[]	unknown	2.6192	2.6491	1.7729	3.1669	6.3594	9.1304	2.0376	2.1349	4.4016	1	1	1	1	1	1	1	1	1
624	TRUE	Empty	Uncharacterized protein OS=Tetrahymena thermophila (strain SB210) GN=TTHERM_00655280 PE=4 SV=2	Q22H24		35 kDa		0.11		[]	unknown	6.9846	6.1812	4.4324	3.1669	2.1198	2.2826	5.0939	2.1349	3.3012	1	1	1	1	1	1	1	1	1
625.1	TRUE	Empty	CGMP-dependent kinase 5-1 OS=Tetrahymena thermophila (strain SB210) GN=TTHERM_000005949 PE=4 SV=1	W7XAA6		94 kDa	TRUE	0.3		[]	unknown	3.4923	1.7661	0.88647	3.1669	7.4193	7.9891	4.0751	3.2024	2.2008	1	1	1	1	1	1	1	1	1
626	TRUE	Empty	Serine/threonine-protein phosphatase 2A 65 kDa regulatory subunit A beta OS=Tetrahymena thermophila (strain SB210) GN=TTHERM_00355160 PE=4 SV=2	Q22Y55		66 kDa	TRUE	0.63		[]	unknown	3.4923	3.5321	5.3188	3.1669	3.1797	1.1413	5.0939	5.3374	3.3012	1	1	1	1	1	0.81	1	1	1
627	TRUE	Empty	Uncharacterized protein OS=Tetrahymena thermophila (strain SB210) GN=TTHERM_00998940 PE=4 SV=1	Q22D83		24 kDa		0.71		[]	unknown	4.3654	4.4152	3.5459	4.2225	3.1797	3.4239	2.0376	5.3374	6.6024	1	1	1	1	1	1	1	1	1
628	TRUE	Empty	Uncharacterized protein OS=Tetrahymena thermophila (strain SB210) GN=TTHERM_00997710 PE=4 SV=1	Q23QZ0		15 kDa		0.02		CU428 high, RiB72_ab low	unknown	6.1115	6.1812	7.9782	2.1113	5.2995	3.4239	1.0188	4.2699	1.1004	1	1	1	1	1	1	0.96	1	1
629	TRUE	Empty	Transmembrane protein, putative OS=Tetrahymena thermophila (strain SB210) GN=TTHERM_00418090 PE=4 SV=2	Q22NY6		20 kDa		0.059		[]	unknown	5.2385	4.4152	5.3188	6.3338	0	7.9891	4.0751	0	0	1	1	1	1	0.09	1	1	0	0
631	TRUE	Empty	Uncharacterized protein OS=Tetrahymena thermophila (strain SB210) GN=TTHERM_01337330 PE=4 SV=2	Q229U7		59 kDa		0.012		CU428 low, RiB72_ab high	unknown	1.7462	3.5321	2.6594	3.1669	4.2396	4.5652	6.1127	5.3374	7.7029	1	1	1	1	1	1	1	1	1
632	TRUE	Empty	Serine/threonine-protein phosphatase 2A 55 kDa regulatory subunit B OS=Tetrahymena thermophila (strain SB210) GN=TTHERM_00600480 PE=3 SV=1	I7MG47		48 kDa		0.0038		CU428 low, RiB72_ab high	unknown	1.7462	1.7661	1.7729	5.2781	4.2396	5.7065	5.0939	6.4048	4.4016	1	1	1	1	1	1	1	1	1
633	TRUE	Empty	IQ calmodulin-binding motif protein OS=Tetrahymena thermophila (strain SB210) GN=TTHERM_00419670 PE=4 SV=2	I7MGX7		129 kDa		0.61		[]	unknown	6.1115	4.4152	4.4324	3.1669	2.1198	2.2826	2.0376	5.3374	5.502	1	1	1	1	1	1	1	1	1
634	TRUE	Empty	SPFH domain/band 7 family protein OS=Tetrahymena thermophila (strain SB210) GN=TTHERM_01093710 PE=4 SV=2	Q22BM4		35 kDa		0.035		CU428 low, RiB72_ab high	unknown	3.4923	1.7661	1.7729	7.3894	2.1198	3.4239	9.1691	5.3374	5.502	1	0.95	1	1	1	1	1	1	1
635	TRUE	Empty	Uncharacterized protein OS=Tetrahymena thermophila (strain SB210) GN=TTHERM_01093730 PE=4 SV=1	Q22BM2		24 kDa		0.026		CU428 high, RiB72_ab low	unknown	5.2385	7.0643	7.9782	1.0556	3.1797	6.8478	1.0188	4.2699	1.1004	1	1	1	0.92	1	1	0.84	1	1
636	TRUE	Empty	Kelch motif protein OS=Tetrahymena thermophila (strain SB210) GN=TTHERM_00339840 PE=4 SV=2	I7LV83		69 kDa		0.24		[]	unknown	0.87308	2.6491	4.4324	6.3338	0	0	12.225	6.4048	2.2008	0.99	1	1	1	0.36	0	1	1	1
637	TRUE	Empty	Glutathione peroxidase OS=Tetrahymena thermophila (strain SB210) GN=TTHERM_000279829 PE=3 SV=1	W7X3I8		21 kDa		0.21		[]	unknown	4.3654	2.6491	6.2053	7.3894	0	0	6.1127	6.4048	5.502	1	1	1	1	0	0.05	1	1	1
638	TRUE	Empty	Eukaryotic aspartyl protease OS=Tetrahymena thermophila (strain SB210) GN=TTHERM_00462870 PE=4 SV=3	Q23PZ5		57 kDa		< 0.00010		CU428 high, RiB72_ab low	unknown	0.87308	0.88303	0.88647	0	34.976	1.1413	0	0	0	0.93	0.95	1	0	1	0.87	0	0	0
641	TRUE	Empty	Uncharacterized protein OS=Tetrahymena thermophila (strain SB210) GN=TTHERM_00732650 PE=4 SV=1	Q245E6		60 kDa		0.19		[]	unknown	2.6192	3.5321	3.5459	3.1669	3.1797	2.2826	2.0376	3.2024	2.2008	1	1	1	1	1	1	1	1	1
639	TRUE	Empty	SPFH domain/band 7 family protein OS=Tetrahymena thermophila (strain SB210) GN=TTHERM_00144860 PE=4 SV=2	I7M0T0		52 kDa		0.011		CU428 low, RiB72_ab high	unknown	1.7462	0.88303	0	6.3338	3.1797	4.5652	5.0939	5.3374	3.3012	1	0.95	0	1	1	1	1	1	1
640	TRUE	Empty	Uncharacterized protein OS=Tetrahymena thermophila (strain SB210) GN=TTHERM_01106190 PE=4 SV=2	Q22BD8		437 kDa		0.07		[]	unknown	6.9846	3.5321	6.2053	2.1113	0	0	3.0564	1.0675	3.3012	1	1	1	1	0	0	1	1	1
642	TRUE	Empty	Dynein light chain 8-like E OS=Tetrahymena thermophila PE=4 SV=1	Q1HFV9 (+1)		11 kDa		0.37		[]	unknown	0.87308	0.88303	1.7729	2.1113	0	1.1413	0	3.2024	4.4016	1	1	1	1	0.32	0.99	0.32	1	1
643	TRUE	Empty	Tetratricopeptide repeat protein OS=Tetrahymena thermophila (strain SB210) GN=TTHERM_00939180 PE=4 SV=2	Q22DM5		372 kDa		0.28		[]	unknown	3.4923	3.5321	3.5459	2.1113	0	0	4.0751	2.1349	1.1004	0.95	1	0.99	1	0.24	0.12	1	1	1
644	TRUE	Empty	Uncharacterized protein OS=Tetrahymena thermophila (strain SB210) GN=TTHERM_00591580 PE=4 SV=2	I7M2C1		31 kDa		0.56		[]	unknown	4.3654	6.1812	7.0918	5.2781	0	0	8.1503	4.2699	1.1004	1	1	1	1	0	0	1	1	0.95
645	TRUE	Empty	Uncharacterized protein OS=Tetrahymena thermophila (strain SB210) GN=TTHERM_000161279 PE=4 SV=1	W7XJU6		114 kDa		0.058		[]	unknown	5.2385	5.2982	3.5459	3.1669	3.1797	2.2826	2.0376	3.2024	3.3012	1	1	1	1	1	1	1	1	1
646	TRUE	Empty	Uncharacterized protein OS=Tetrahymena thermophila (strain SB210) GN=TTHERM_00492710 PE=4 SV=2	I7MHF0		89 kDa		0.44		[]	unknown	2.6192	3.5321	3.5459	4.2225	2.1198	3.4239	3.0564	5.3374	3.3012	1	1	1	1	1	1	1	1	1
647	TRUE	Empty	Serine/threonine-protein phosphatase 2A 65 kDa regulatory subunit A alpha OS=Tetrahymena thermophila (strain SB210) GN=TTHERM_00616340 PE=4 SV=1	I7MII2		66 kDa		0.53		[]	unknown	1.7462	4.4152	2.6594	3.1669	4.2396	7.9891	3.0564	3.2024	4.4016	1	1	1	1	1	1	1	1	1
648	TRUE	Empty	Uncharacterized protein OS=Tetrahymena thermophila (strain SB210) GN=TTHERM_00666670 PE=4 SV=1	Q23TB5		72 kDa		0.064		[]	unknown	5.2385	6.1812	4.4324	3.1669	2.1198	4.5652	2.0376	4.2699	3.3012	1	1	1	1	1	1	1	1	1
649	TRUE	Empty	Uncharacterized protein OS=Tetrahymena thermophila (strain SB210) GN=TTHERM_00659030 PE=4 SV=1	I7M3P7		97 kDa		0.37		[]	unknown	0.87308	0.88303	2.6594	7.3894	4.2396	1.1413	6.1127	2.1349	1.1004	1	1	1	1	1	0.99	1	1	1
650	TRUE	Empty	RIIa domain protein OS=Tetrahymena thermophila (strain SB210) GN=TTHERM_00537370 PE=4 SV=1	I7MLY6		16 kDa		0.0044		CU428 high, RiB72_ab low	unknown	7.8577	6.1812	5.3188	2.1113	2.1198	3.4239	2.0376	2.1349	2.2008	1	1	1	0.95	0.95	0.95	0.95	0.95	0.95
651	TRUE	Empty	Kelch motif protein OS=Tetrahymena thermophila (strain SB210) GN=TTHERM_00522520 PE=4 SV=2	I7M139		128 kDa		0.91		[]	unknown	4.3654	2.6491	1.7729	2.1113	4.2396	0	3.0564	2.1349	3.3012	1	1	1	1	1	1	1	1	1
652	TRUE	Empty	ADP-ribosylation factor(Arf)/Arf-like (ARL) small GTPase family protein OS=Tetrahymena thermophila (strain SB210) GN=TTHERM_01345760 PE=3 SV=1	Q229S0		20 kDa		0.14		[]	unknown	1.7462	3.5321	3.5459	4.2225	2.1198	6.8478	5.0939	5.3374	3.3012	0.99	1	1	1	0.95	1	1	1	1
653	TRUE	Empty	Intraflagellar transporter-like protein, putative OS=Tetrahymena thermophila (strain SB210) GN=TTHERM_00149230 PE=4 SV=1	I7LWB4		68 kDa		0.0066		CU428 high, RiB72_ab low	unknown	7.8577	5.2982	8.8647	1.0556	1.0599	0	2.0376	0	1.1004	1	1	1	0.95	0.67	0	1	0.16	0.78
654	TRUE	Empty	Uncharacterized protein OS=Tetrahymena thermophila (strain SB210) GN=TTHERM_00532150 PE=4 SV=1	Q248F2		34 kDa		0.0096		CU428 low, RiB72_ab high	unknown	0	0	0	7.3894	0	0	4.0751	8.5398	8.8033	0	0	0	1	0	0	1	1	1
655	TRUE	Empty	Ankyrin repeat protein OS=Tetrahymena thermophila (strain SB210) GN=TTHERM_00780480 PE=4 SV=2	I7M489		81 kDa		0.91		[]	unknown	2.6192	1.7661	4.4324	4.2225	3.1797	2.2826	3.0564	2.1349	3.3012	1	1	1	1	1	1	1	1	1
656	TRUE	Empty	Uncharacterized protein OS=Tetrahymena thermophila (strain SB210) GN=TTHERM_00564110 PE=4 SV=1	I7MGN7		76 kDa		0.19		[]	unknown	3.4923	3.5321	3.5459	3.1669	3.1797	2.2826	3.0564	3.2024	1.1004	1	1	1	1	1	1	1	1	0.97
657	TRUE	Empty	Kinase domain protein OS=Tetrahymena thermophila (strain SB210) GN=TTHERM_00765390 PE=4 SV=2	I7MJ66		101 kDa		0.13		[]	unknown	1.7462	0.88303	1.7729	6.3338	1.0599	1.1413	8.1503	4.2699	2.2008	1	1	1	1	0.95	0.95	1	1	1
658	TRUE	Empty	Uncharacterized protein OS=Tetrahymena thermophila (strain SB210) GN=TTHERM_00142370 PE=4 SV=2	I7M0S1		61 kDa		0.28		[]	unknown	2.6192	2.6491	2.6594	6.3338	0	0	10.188	3.2024	3.3012	1	1	1	1	0	0	1	1	1
659	TRUE	Empty	Uncharacterized protein OS=Tetrahymena thermophila (strain SB210) GN=TTHERM_01014800 PE=4 SV=2	Q22CV6		71 kDa		0.46		[]	unknown	2.6192	5.2982	1.7729	5.2781	3.1797	3.4239	3.0564	4.2699	5.502	1	1	1	1	1	1	1	1	1
660	TRUE	Empty	Sm protein OS=Tetrahymena thermophila (strain SB210) GN=TTHERM_00549650 PE=4 SV=2	I7MDB2		86 kDa		0.058		[]	unknown	3.4923	3.5321	7.0918	1.0556	2.1198	2.2826	1.0188	2.1349	1.1004	1	1	1	1	1	1	1	1	1
661	TRUE	Empty	Transmembrane protein, putative OS=Tetrahymena thermophila (strain SB210) GN=TTHERM_00586720 PE=4 SV=2	I7M2A5		59 kDa		0.41		[]	unknown	2.6192	4.4152	2.6594	4.2225	3.1797	3.4239	3.0564	4.2699	4.4016	1	1	1	1	1	1	1	1	1
662	TRUE	Empty	Ubiquinone biosynthesis hydroxylase, UbiH/UbiF/VisC/COQ6 family protein, putative OS=Tetrahymena thermophila (strain SB210) GN=TTHERM_000780829 PE=4 SV=1	W7X1B9		49 kDa		0.41		[]	unknown	1.7462	0.88303	4.4324	3.1669	4.2396	2.2826	2.0376	4.2699	4.4016	1	0.95	1	1	1	1	1	1	1
667	TRUE	Empty	Uncharacterized protein OS=Tetrahymena thermophila (strain SB210) GN=TTHERM_00713100 PE=4 SV=2	Q24CZ1		104 kDa		0.93		[]	unknown	2.6192	4.4152	2.6594	5.2781	2.1198	3.4239	4.0751	3.2024	2.2008	1	1	1	1	1	1	1	1	1
663	TRUE	Empty	Uncharacterized protein OS=Tetrahymena thermophila (strain SB210) GN=TTHERM_01193620 PE=4 SV=2	Q22AL4		45 kDa		0.48		[]	unknown	1.7462	2.6491	4.4324	3.1669	2.1198	3.4239	1.0188	2.1349	3.3012	1	1	1	1	1	1	1	1	1
664	TRUE	Empty	STOP protein OS=Tetrahymena thermophila (strain SB210) GN=TTHERM_00059260 PE=4 SV=2	I7M0E4		72 kDa		0.014		CU428 high, RiB72_ab low	unknown	2.6192	3.5321	3.5459	1.0556	2.1198	2.2826	2.0376	1.0675	1.1004	1	1	1	1	1	1	1	1	0.95
665	TRUE	Empty	Cyclic nucleotide-binding domain protein OS=Tetrahymena thermophila (strain SB210) GN=TTHERM_00467930 PE=4 SV=1	I7MIY6		130 kDa		0.021		CU428 high, RiB72_ab low	unknown	3.4923	4.4152	6.2053	3.1669	2.1198	3.4239	2.0376	0	1.1004	1	1	1	1	1	1	1	0.62	0.95
540.2	TRUE	Empty	Polyubiquitin OS=Tetrahymena thermophila (strain SB210) GN=TTHERM_00346560 PE=4 SV=1	I7LVH8		43 kDa	TRUE	0.014		CU428 low, RiB72_ab high	unknown	2.6192	3.5321	2.6594	3.1669	0	2.2826	4.0751	4.2699	4.4016	0.69	0.71	0.75	0.6	0	0.62	0.61	0.57	0.62
666	TRUE	Empty	Cation-transporting ATPase OS=Tetrahymena thermophila (strain SB210) GN=TTHERM_00265100 PE=3 SV=2	Q22TY0		136 kDa		< 0.00010		CU428 high, RiB72_ab low	unknown	9.6039	8.8303	8.8647	0	0	0	0	0	0	1	1	1	0	0	0	0	0	0
540.3	TRUE	Empty	Polyubiquitin OS=Tetrahymena thermophila (strain SB210) GN=TTHERM_00346500 PE=4 SV=1	I7MF06		43 kDa	TRUE	1		[]	unknown	0	0	0	0	0	0	0	0	0	0	0	0	0	0	0	0	0	0
668	TRUE	Empty	Uncharacterized protein OS=Tetrahymena thermophila (strain SB210) GN=TTHERM_00279840 PE=4 SV=2	I7M1W2		56 kDa		0.48		[]	unknown	1.7462	1.7661	2.6594	3.1669	3.1797	3.4239	3.0564	4.2699	1.1004	1	1	1	1	1	1	1	1	1
669	TRUE	Empty	Calpain family cysteine protease OS=Tetrahymena thermophila (strain SB210) GN=TTHERM_00152110 PE=4 SV=1	I7M2X8		145 kDa		0.24		[]	unknown	3.4923	5.2982	3.5459	4.2225	3.1797	3.4239	2.0376	4.2699	2.2008	1	1	1	1	1	1	1	1	1
670	TRUE	Empty	Elongin C, putative OS=Tetrahymena thermophila (strain SB210) GN=TTHERM_01658030 PE=4 SV=1	Q22N30		12 kDa		0.89		[]	unknown	3.4923	2.6491	3.5459	3.1669	3.1797	4.5652	3.0564	3.2024	3.3012	1	1	1	1	1	1	1	1	1
671	TRUE	Empty	Uncharacterized protein OS=Tetrahymena thermophila (strain SB210) GN=TTHERM_00486170 PE=4 SV=2	I7LTF8		79 kDa		0.21		[]	unknown	3.4923	3.5321	5.3188	2.1113	4.2396	1.1413	4.0751	2.1349	2.2008	1	1	1	1	1	1	1	1	1
672	TRUE	Empty	Uncharacterized protein OS=Tetrahymena thermophila (strain SB210) GN=TTHERM_00557850 PE=4 SV=2	I7LWL3		25 kDa		0.29		[]	unknown	2.6192	2.6491	3.5459	4.2225	1.0599	4.5652	3.0564	5.3374	3.3012	1	1	1	1	0.95	1	1	1	1
673	TRUE	Empty	WD domain, G-beta repeat protein OS=Tetrahymena thermophila (strain SB210) GN=TTHERM_00474420 PE=4 SV=2	I7MLZ6		90 kDa		0.46		[]	unknown	3.4923	4.4152	3.5459	1.0556	1.0599	3.4239	2.0376	3.2024	4.4016	1	1	1	0.98	1	1	0.95	1	1
692	TRUE	Empty	C2 domain protein OS=Tetrahymena thermophila (strain SB210) GN=TTHERM_00120890 PE=4 SV=1	Q22YY2		135 kDa		0.88		[]	unknown	4.3654	4.4152	3.5459	2.1113	1.0599	1.1413	6.1127	1.0675	4.4016	1	1	1	1	0.84	0.99	1	0.98	1
674	TRUE	Empty	Serine/threonine protein phosphatase 2A regulatory subunit A, putative OS=Tetrahymena thermophila (strain SB210) GN=TTHERM_00766530 PE=4 SV=1	I7MAR7		66 kDa	TRUE	< 0.00010		CU428 high, RiB72_ab low	unknown	4.3654	4.4152	4.4324	0	1.0599	1.1413	2.0376	2.1349	2.2008	0.95	1	0.95	0.45	0.8	0.93	1	1	1
675	TRUE	Empty	Tetratricopeptide repeat protein OS=Tetrahymena thermophila (strain SB210) GN=TTHERM_00455290 PE=4 SV=1	I7M3Q3		79 kDa		0.049		CU428 high, RiB72_ab low	unknown	4.3654	5.2982	5.3188	1.0556	1.0599	0	4.0751	1.0675	1.1004	1	1	1	1	0.54	0	1	0.84	0.74
676	TRUE	Empty	Intraflagellar transporter-like protein OS=Tetrahymena thermophila (strain SB210) GN=TTHERM_00648910 PE=1 SV=2	I7LT74		49 kDa		0.074		[]	unknown	4.3654	2.6491	5.3188	1.0556	0	0	3.0564	0	0	1	1	1	1	0	0.12	1	0.65	0.93
677	TRUE	Empty	WD domain, G-beta repeat protein OS=Tetrahymena thermophila (strain SB210) GN=TTHERM_00780980 PE=4 SV=1	I7MMN1		89 kDa		0.43		[]	unknown	3.4923	2.6491	4.4324	3.1669	2.1198	2.2826	4.0751	2.1349	2.2008	1	1	1	1	1	1	1	1	1
678	TRUE	Empty	Uncharacterized protein OS=Tetrahymena thermophila (strain SB210) GN=TTHERM_00161500 PE=4 SV=3	Q22VY4		71 kDa		0.11		[]	unknown	2.6192	3.5321	3.5459	3.1669	2.1198	1.1413	3.0564	1.0675	1.1004	1	1	1	1	1	1	1	1	0.95
679	TRUE	Empty	Transmembrane protein, putative OS=Tetrahymena thermophila (strain SB210) GN=TTHERM_00218870 PE=4 SV=2	I7MFL5		104 kDa		0.54		[]	unknown	3.4923	2.6491	1.7729	1.0556	3.1797	2.2826	2.0376	3.2024	1.1004	1	1	1	0.99	1	1	1	1	0.99
680	TRUE	Empty	Dpy-30 motif protein OS=Tetrahymena thermophila (strain SB210) GN=TTHERM_00158390 PE=4 SV=2	Q22W95		11 kDa		0.19		[]	unknown	2.6192	3.5321	4.4324	2.1113	3.1797	2.2826	2.0376	2.1349	3.3012	1	1	1	1	0.95	0.95	1	0.95	0.95
681	TRUE	Empty	F-box/LRR protein OS=Tetrahymena thermophila (strain SB210) GN=TTHERM_00522350 PE=4 SV=2	I7MIQ9		58 kDa		0.00074		CU428 high, RiB72_ab low	unknown	6.1115	6.1812	7.9782	2.1113	1.0599	1.1413	1.0188	1.0675	1.1004	1	1	1	1	0.95	0.95	0.95	0.95	0.95
682	TRUE	Empty	Uncharacterized protein OS=Tetrahymena thermophila (strain SB210) GN=TTHERM_00219280 PE=4 SV=2	I7MKU9		204 kDa		0.75		[]	unknown	0.87308	3.5321	4.4324	1.0556	2.1198	2.2826	1.0188	3.2024	3.3012	1	1	1	0.9	0.98	0.8	0.95	1	1
683	TRUE	Empty	Calpain family cysteine protease OS=Tetrahymena thermophila (strain SB210) GN=TTHERM_00931970 PE=4 SV=2	I7M2Y1		152 kDa		0.64		[]	unknown	2.6192	3.5321	2.6594	3.1669	1.0599	0	3.0564	1.0675	7.7029	1	1	1	0.99	0.99	0.33	0.95	0.95	1
684	TRUE	Empty	Granule lattice protein 3 OS=Tetrahymena thermophila GN=GRL3 PE=2 SV=1	O76218 (+1)		41 kDa		0.72		[]	unknown	1.7462	4.4152	6.2053	0	0	0	0	10.675	5.502	0.95	0.95	1	0	0.3	0	0	1	1
499.2	TRUE	Empty	Heat shock protein 70 kDa OS=Tetrahymena thermophila GN=HSP70-2 PE=2 SV=1	I1VWH0 (+1)		71 kDa	TRUE	1		[]	unknown	0	0	0	0	0	0	0	0	0	0	0	0	0	0	0	0	0	0
685	TRUE	Empty	Uncharacterized protein OS=Tetrahymena thermophila (strain SB210) GN=TTHERM_00984980 PE=4 SV=1	Q233Y0		40 kDa		0.86		[]	unknown	1.7462	2.6491	2.6594	2.1113	1.0599	1.1413	5.0939	0	1.1004	1	1	1	1	1	1	1	0.99	0.95
686	TRUE	Empty	EF-hand pair protein OS=Tetrahymena thermophila (strain SB210) GN=TTHERM_00497600 PE=4 SV=1	I7MB59		18 kDa		0.18		[]	unknown	1.7462	4.4152	9.7512	2.1113	2.1198	2.2826	2.0376	1.0675	1.1004	0.95	1	1	1	1	0.99	0.95	0.61	0.95
687	TRUE	Empty	Cyclic nucleotide-binding domain protein OS=Tetrahymena thermophila (strain SB210) GN=TTHERM_00143540 PE=4 SV=2	I7M0S4		77 kDa		0.00098		CU428 low, RiB72_ab high	unknown	0.87308	0	0	1.0556	3.1797	3.4239	4.0751	4.2699	3.3012	1	0.22	0.14	1	1	1	1	1	1
688	TRUE	Empty	Ankyrin domain protein OS=Tetrahymena thermophila (strain SB210) GN=TTHERM_00030290 PE=4 SV=1	Q22MU4		23 kDa		0.00021		CU428 low, RiB72_ab high	unknown	0.87308	0	0	6.3338	4.2396	4.5652	4.0751	4.2699	4.4016	0.91	0	0.44	1	1	1	1	1	1
689	TRUE	Empty	Uncharacterized protein OS=Tetrahymena thermophila (strain SB210) GN=TTHERM_00409100 PE=4 SV=2	I7MKX4		74 kDa		0.053		[]	unknown	1.7462	1.7661	1.7729	2.1113	3.1797	2.2826	3.0564	3.2024	5.502	1	0.95	1	1	1	1	1	1	1
690	TRUE	Empty	Uncharacterized protein OS=Tetrahymena thermophila (strain SB210) GN=TTHERM_00130010 PE=4 SV=1	I7MJE0		83 kDa		0.0032		CU428 high, RiB72_ab low	unknown	4.3654	5.2982	4.4324	2.1113	3.1797	1.1413	2.0376	1.0675	2.2008	1	1	1	1	1	0.95	1	0.95	1
691	TRUE	Empty	Cdc14 phosphatase-binding protein amine-terminal protein OS=Tetrahymena thermophila (strain SB210) GN=TTHERM_00551120 PE=4 SV=2	Q22UL6		91 kDa		0.076		[]	unknown	3.4923	2.6491	5.3188	1.0556	1.0599	1.1413	2.0376	1.0675	2.2008	0.95	1	1	1	1	0.95	1	1	1
693	TRUE	Empty	Uncharacterized protein OS=Tetrahymena thermophila (strain SB210) GN=TTHERM_00312080 PE=4 SV=3	Q22KS2		69 kDa		0.24		[]	unknown	1.7462	1.7661	2.6594	3.1669	0	1.1413	7.1315	2.1349	3.3012	1	1	1	1	0	0.99	1	1	1
694	TRUE	Empty	Uncharacterized protein OS=Tetrahymena thermophila (strain SB210) GN=TTHERM_00371260 PE=4 SV=1	I7MDK7		40 kDa		0.0093		CU428 high, RiB72_ab low	unknown	4.3654	4.4152	6.2053	1.0556	2.1198	0	2.0376	2.1349	1.1004	1	1	1	0.8	1	0.3	0.95	0.95	0.95
695	TRUE	Empty	Uncharacterized protein OS=Tetrahymena thermophila (strain SB210) GN=TTHERM_00219140 PE=4 SV=2	I7M2G4		101 kDa		0.58		[]	unknown	2.6192	1.7661	1.7729	3.1669	3.1797	1.1413	5.0939	1.0675	2.2008	1	1	1	1	1	1	1	1	1
696	TRUE	Empty	Casein kinase OS=Tetrahymena thermophila (strain SB210) GN=TTHERM_00105280 PE=3 SV=1	Q234H0		61 kDa		0.01		CU428 low, RiB72_ab high	unknown	0.87308	1.7661	1.7729	3.1669	1.0599	2.2826	5.0939	4.2699	3.3012	1	1	1	1	0.98	1	1	1	1
697	TRUE	Empty	WD domain, G-beta repeat protein OS=Tetrahymena thermophila (strain SB210) GN=TTHERM_00193790 PE=4 SV=2	Q23KF6		170 kDa		0.53		[]	unknown	1.7462	0.88303	2.6594	3.1669	5.2995	2.2826	1.0188	4.2699	2.2008	1	0.95	1	1	1	1	1	1	0.99
698	TRUE	Empty	Uncharacterized protein OS=Tetrahymena thermophila (strain SB210) GN=TTHERM_00644710 PE=4 SV=2	Q23EV9		69 kDa		0.3		[]	unknown	3.4923	1.7661	3.5459	2.1113	2.1198	2.2826	1.0188	1.0675	3.3012	1	1	1	1	1	1	0.95	0.94	1
699	TRUE	Empty	DNA polymerase delta C4-type zinc-finger protein OS=Tetrahymena thermophila (strain SB210) GN=TTHERM_00454070 PE=4 SV=2	Q238Q9		35 kDa		0.24		[]	unknown	0.87308	0.88303	3.5459	2.1113	1.0599	2.2826	7.1315	2.1349	3.3012	0.95	0.74	1	1	0.95	1	1	1	1
700	TRUE	Empty	Calpain family cysteine protease OS=Tetrahymena thermophila (strain SB210) GN=TTHERM_00522700 PE=4 SV=2	I7ME41		212 kDa		0.33		[]	unknown	3.4923	2.6491	3.5459	3.1669	2.1198	0	4.0751	1.0675	1.1004	1	1	1	1	0.65	0.89	1	0.9	1
701	TRUE	Empty	Uncharacterized protein OS=Tetrahymena thermophila (strain SB210) GN=TTHERM_00078910 PE=4 SV=1	Q23FX3		82 kDa		0.11		[]	unknown	0	1.7661	0	1.0556	2.1198	4.5652	4.0751	1.0675	3.3012	0.94	1	0.09	1	1	1	1	1	1
702	TRUE	Empty	Calmodulin-domain kinase OS=Tetrahymena thermophila (strain SB210) GN=TTHERM_00622990 PE=4 SV=1	Q240Y5		58 kDa		0.16		[]	unknown	0.87308	0	1.7729	0	6.3594	4.5652	1.0188	5.3374	3.3012	0.79	0.98	1	0	1	1	0.99	1	1
630.1	TRUE	Empty	Plant dual-specificity MAP kinase kinase family domain protein OS=Tetrahymena thermophila (strain SB210) GN=TTHERM_00809380 PE=4 SV=2	Q233N6		91 kDa	TRUE	0.0009		CU428 low, RiB72_ab high	unknown	0	0.88303	0.88647	0	0	0	6.1127	7.4723	5.502	0.18	0.95	0.95	0	0	0	1	1	1
703	TRUE	Empty	Uncharacterized protein OS=Tetrahymena thermophila (strain SB210) GN=TTHERM_000732839 PE=4 SV=1	W7XGQ6		91 kDa		0.0024		CU428 low, RiB72_ab high	unknown	1.7462	0.88303	0.88647	4.2225	5.2995	2.2826	3.0564	3.2024	3.3012	1	1	0.91	1	1	1	1	1	1
704	TRUE	Empty	Scp-like extracellular protein, putative OS=Tetrahymena thermophila (strain SB210) GN=TTHERM_00145900 PE=4 SV=2	I7MI85		75 kDa		0.44		[]	unknown	2.6192	0	3.5459	4.2225	0	0	7.1315	3.2024	1.1004	1	0.88	1	1	0	0	1	1	0.95
705	TRUE	Empty	14-3-3 family epsilon domain protein OS=Tetrahymena thermophila (strain SB210) GN=TTHERM_00592720 PE=4 SV=2	Q232M6		29 kDa		0.055		[]	unknown	0	0	0	1.0556	2.1198	3.4239	1.0188	4.2699	5.502	0	0	0	1	1	1	1	1	1
499.3	TRUE	Empty	Heat shock 70 kDa protein OS=Tetrahymena thermophila (strain SB210) GN=TTHERM_00558440 PE=3 SV=2	I7MLI5		78 kDa	TRUE	0.37		[]	unknown	0	1.7661	0	2.1113	1.0599	2.2826	0	0	0	0	0.17	0	0.1	1	0.81	0	0	0
439.2	TRUE	Empty	DOMON domain protein OS=Tetrahymena thermophila (strain SB210) GN=TTHERM_00498240 PE=4 SV=1	I7MB70		22 kDa	TRUE	1		[]	unknown	0	0	0	0	0	0	0	0	0	0	0	0	0	0	0	0	0	0
706	TRUE	Empty	Uncharacterized protein OS=Tetrahymena thermophila (strain SB210) GN=TTHERM_000047248 PE=4 SV=1	W7X5G6		16 kDa		0.39		[]	unknown	1.7462	2.6491	1.7729	3.1669	4.2396	3.4239	3.0564	2.1349	2.2008	1	1	1	1	1	1	1	1	1
707	TRUE	Empty	Uncharacterized protein OS=Tetrahymena thermophila (strain SB210) GN=TTHERM_00411500 PE=4 SV=2	I7MFU2		88 kDa		0.59		[]	unknown	1.7462	1.7661	1.7729	2.1113	1.0599	2.2826	1.0188	2.1349	3.3012	1	1	1	1	1	1	0.99	1	1
708	TRUE	Empty	Uncharacterized protein OS=Tetrahymena thermophila (strain SB210) GN=TTHERM_000189309 PE=4 SV=1	W7XI11		113 kDa		0.19		[]	unknown	1.7462	0.88303	1.7729	2.1113	2.1198	1.1413	1.0188	4.2699	5.502	1	0.95	1	0.99	1	1	1	1	1
709	TRUE	Empty	Uncharacterized protein OS=Tetrahymena thermophila (strain SB210) GN=TTHERM_00262990 PE=4 SV=2	Q22U84		511 kDa		0.03		CU428 low, RiB72_ab high	unknown	0	0	0	8.445	2.1198	3.4239	2.0376	1.0675	3.3012	0	0	0	1	1	1	1	1	1
710	TRUE	Empty	Uncharacterized protein OS=Tetrahymena thermophila (strain SB210) GN=TTHERM_00678470 PE=4 SV=2	I7MMZ6		91 kDa		0.46		[]	unknown	2.6192	3.5321	0.88647	0	0	0	1.0188	4.2699	5.502	1	1	1	0.13	0	0	0.73	1	1
711	TRUE	Empty	Uncharacterized protein OS=Tetrahymena thermophila (strain SB210) GN=TTHERM_00467310 PE=4 SV=2	I7MIV5		77 kDa		0.04		CU428 low, RiB72_ab high	unknown	1.7462	1.7661	1.7729	1.0556	3.1797	2.2826	3.0564	2.1349	3.3012	1	1	1	1	1	1	1	1	1
712	TRUE	Empty	Serine/Threonine kinase domain protein OS=Tetrahymena thermophila (strain SB210) GN=TTHERM_00049340 PE=4 SV=2	Q23D57		63 kDa		0.55		[]	unknown	0.87308	2.6491	3.5459	2.1113	2.1198	1.1413	1.0188	2.1349	2.2008	1	1	1	1	1	1	0.95	1	1
713	TRUE	Empty	Uncharacterized protein OS=Tetrahymena thermophila (strain SB210) GN=TTHERM_00041600 PE=4 SV=2	Q22LV7		83 kDa		0.84		[]	unknown	1.7462	0.88303	4.4324	1.0556	1.0599	2.2826	3.0564	2.1349	1.1004	1	0.95	1	1	0.95	1	1	1	1
714	TRUE	Empty	SPFH domain/band 7 family protein OS=Tetrahymena thermophila (strain SB210) GN=TTHERM_00333230 PE=4 SV=1	I7M863		32 kDa		0.088		[]	unknown	1.7462	1.7661	0.88647	2.1113	2.1198	1.1413	5.0939	2.1349	3.3012	1	1	0.95	1	1	0.95	1	0.95	1
731	TRUE	Empty	Uncharacterized protein OS=Tetrahymena thermophila (strain SB210) GN=TTHERM_00191290 PE=4 SV=1	I7MJM7		50 kDa		0.0017		CU428 low, RiB72_ab high	unknown	1.7462	1.7661	1.7729	2.1113	1.0599	2.2826	2.0376	2.1349	2.2008	1	1	1	1	1	1	1	1	1
715	TRUE	Empty	Scramblase OS=Tetrahymena thermophila (strain SB210) GN=TTHERM_00094220 PE=4 SV=2	Q235W9		27 kDa		0.51		[]	unknown	1.7462	0.88303	3.5459	4.2225	3.1797	2.2826	2.0376	2.1349	4.4016	0.95	0.95	1	1	1	0.95	0.95	0.95	1
716	TRUE	Empty	Uncharacterized protein OS=Tetrahymena thermophila (strain SB210) GN=TTHERM_00794410 PE=4 SV=3	Q23VZ0		85 kDa		0.51		[]	unknown	1.7462	2.6491	3.5459	3.1669	3.1797	1.1413	3.0564	2.1349	1.1004	1	1	1	1	1	0.85	1	1	0.84
717	TRUE	Empty	Uncharacterized protein OS=Tetrahymena thermophila (strain SB210) GN=TTHERM_00191560 PE=4 SV=2	I7M827		93 kDa		0.0092		CU428 low, RiB72_ab high	unknown	1.7462	0.88303	1.7729	0	1.0599	1.1413	3.0564	4.2699	4.4016	1	0.84	1	0.93	0.61	0.95	1	1	1
718	TRUE	Empty	Uncharacterized protein OS=Tetrahymena thermophila (strain SB210) GN=TTHERM_00297130 PE=4 SV=2	I7M7H3		199 kDa		0.03		CU428 high, RiB72_ab low	unknown	3.4923	3.5321	2.6594	0	2.1198	1.1413	0	2.1349	0	1	1	1	0.32	1	1	0.32	1	0
719	TRUE	Empty	Uncharacterized protein OS=Tetrahymena thermophila (strain SB210) GN=TTHERM_00616420 PE=4 SV=2	I7MMA5		50 kDa		0.0036		CU428 low, RiB72_ab high	unknown	0	0	0	1.0556	6.3594	9.1304	2.0376	2.1349	3.3012	0	0	0	0.95	1	1	1	1	1
18.2	TRUE	Empty	WW domain protein OS=Tetrahymena thermophila (strain SB210) GN=TTHERM_00648950 PE=4 SV=2	I7MCQ4		134 kDa	TRUE	0.37		[]	unknown	0	0	0	0	0	0	3.0564	0	0	0	0	0	0	0	0	0.12	0	0
282.3	TRUE	Empty	Serine/Threonine kinase domain protein OS=Tetrahymena thermophila (strain SB210) GN=TTHERM_00473180 PE=4 SV=2	I7MA38		116 kDa	TRUE	1		[]	unknown	0	0	0	0	0	0	0	0	0	0	0	0	0	0	0	0	0	0
720	TRUE	Empty	Uncharacterized protein OS=Tetrahymena thermophila (strain SB210) GN=TTHERM_00502200 PE=4 SV=1	I7MLG0		60 kDa		0.73		[]	unknown	2.6192	1.7661	2.6594	0	2.1198	2.2826	0	4.2699	4.4016	1	1	1	0.2	1	1	0	1	1
721	TRUE	Empty	Intraflagellar transporter-like protein OS=Tetrahymena thermophila (strain SB210) GN=TTHERM_01013160 PE=4 SV=1	Q22L37		84 kDa		0.6		[]	unknown	1.7462	1.7661	0.88647	3.1669	0	0	7.1315	0	1.1004	1	1	1	1	0	0	1	0	0.73
722	TRUE	Empty	EF-hand protein OS=Tetrahymena thermophila (strain SB210) GN=TTHERM_00430010 PE=4 SV=2	Q231F9		24 kDa		0.04		CU428 high, RiB72_ab low	unknown	5.2385	1.7661	7.0918	1.0556	0	1.1413	0	0	0	1	1	1	0.95	0.82	0.95	0	0	0
723	TRUE	Empty	Uncharacterized protein OS=Tetrahymena thermophila (strain SB210) GN=TTHERM_00424680 PE=4 SV=2	Q23AJ2		20 kDa		0.007		CU428 high, RiB72_ab low	unknown	1.7462	2.6491	3.5459	0	2.1198	1.1413	0	0	0	1	1	1	0.08	0.99	0.99	0	0.32	0.32
724	TRUE	Empty	AmmeMemoRadiSam system protein B OS=Tetrahymena thermophila (strain SB210) GN=TTHERM_00148970 PE=3 SV=2	I7ML70		40 kDa		0.041		CU428 high, RiB72_ab low	unknown	3.4923	5.2982	5.3188	0	0	0	0	3.2024	0	1	1	1	0	0.65	0.11	0.06	1	0
725	TRUE	Empty	Phage head-tail family protein, putative OS=Tetrahymena thermophila (strain SB210) GN=TTHERM_00657510 PE=4 SV=2	I7MA66		171 kDa	TRUE	0.51		[]	unknown	0.87308	0	0.88647	0	0	0	0	1.0675	2.2008	1	0	1	0.17	0	0.46	0	1	1
726	TRUE	Empty	Uncharacterized protein OS=Tetrahymena thermophila (strain SB210) GN=TTHERM_00127150 PE=4 SV=2	I7MJ80		205 kDa		0.48		[]	unknown	2.6192	0.88303	0.88647	1.0556	4.2396	3.4239	1.0188	2.1349	3.3012	1	1	0.95	0.97	1	1	0.99	0.98	1
727	TRUE	Empty	Uncharacterized protein OS=Tetrahymena thermophila (strain SB210) GN=TTHERM_00713130 PE=4 SV=3	Q24CY8		140 kDa		0.45		[]	unknown	2.6192	1.7661	2.6594	2.1113	3.1797	2.2826	3.0564	1.0675	1.1004	1	0.95	1	1	1	1	1	0.95	0.95
728	TRUE	Empty	WD domain, G-beta repeat protein OS=Tetrahymena thermophila (strain SB210) GN=TTHERM_00313030 PE=4 SV=2	Q22KH8		198 kDa		0.84		[]	unknown	1.7462	0.88303	0.88647	1.0556	2.1198	0	3.0564	1.0675	0	1	1	1	1	1	0	1	1	0.96
729	TRUE	Empty	Glutathione S-transferase, amine-terminal domain protein OS=Tetrahymena thermophila (strain SB210) GN=TTHERM_00661650 PE=4 SV=2	I7M2D2		30 kDa		0.052		[]	unknown	0.87308	1.7661	1.7729	3.1669	2.1198	3.4239	2.0376	3.2024	3.3012	0.84	1	1	0.84	0.84	0.84	0.84	0.84	0.84
730	TRUE	Empty	Uncharacterized protein OS=Tetrahymena thermophila (strain SB210) GN=TTHERM_00530020 PE=4 SV=2	I7LZW7		62 kDa		0.034		CU428 high, RiB72_ab low	unknown	3.4923	3.5321	2.6594	1.0556	2.1198	1.1413	0	0	2.2008	1	1	1	0.98	1	1	0	0.81	1
746	TRUE	Empty	Uncharacterized protein OS=Tetrahymena thermophila (strain SB210) GN=TTHERM_00522860 PE=4 SV=2	I7LUL5		199 kDa	TRUE	0.27		[]	unknown	1.7462	2.6491	1.7729	2.1113	2.1198	0	1.0188	1.0675	2.2008	1	1	0.97	1	1	0	0.82	0.37	1
69.2	TRUE	Empty	Uncharacterized protein OS=Tetrahymena thermophila (strain SB210) GN=TTHERM_00011600 PE=4 SV=1	Q22RX8		111 kDa	TRUE	1		[]	unknown	0	0	0	0	0	0	0	0	0	0	0	0	0	0	0	0	0	0
732	TRUE	Empty	Uncharacterized protein OS=Tetrahymena thermophila (strain SB210) GN=TTHERM_00327060 PE=4 SV=2	I7M4C6		86 kDa		0.019		CU428 low, RiB72_ab high	unknown	0.87308	0.88303	0	2.1113	2.1198	2.2826	2.0376	2.1349	3.3012	1	1	0.99	1	1	1	1	1	1
733	TRUE	Empty	Uncharacterized protein OS=Tetrahymena thermophila (strain SB210) GN=TTHERM_01298540 PE=4 SV=2	Q22A11		44 kDa		0.99		[]	unknown	1.7462	0.88303	2.6594	1.0556	1.0599	2.2826	2.0376	2.1349	1.1004	1	1	1	0.95	1	1	1	1	1
734	TRUE	Empty	Uncharacterized protein OS=Tetrahymena thermophila (strain SB210) GN=TTHERM_00781000 PE=4 SV=2	I7M499		202 kDa	TRUE	0.33		[]	unknown	0.87308	2.6491	1.7729	2.1113	3.1797	1.1413	2.0376	2.1349	3.3012	0.95	1	0.99	0.98	1	1	0.98	0.98	1
735	TRUE	Empty	WD40 repeat protein OS=Tetrahymena thermophila (strain SB210) GN=TTHERM_00899550 PE=4 SV=2	Q23YA8		93 kDa		0.63		[]	unknown	0.87308	0.88303	1.7729	5.2781	3.1797	3.4239	1.0188	1.0675	2.2008	0.95	0.95	0.91	1	1	1	0.95	0.95	1
736	TRUE	Empty	Uncharacterized protein OS=Tetrahymena thermophila (strain SB210) GN=TTHERM_000152219 PE=4 SV=1	W7XG43		49 kDa		0.0058		CU428 high, RiB72_ab low	unknown	5.2385	3.5321	3.5459	1.0556	1.0599	1.1413	1.0188	1.0675	1.1004	1	1	1	0.85	0.95	0.95	0.95	0.95	0.91
737	TRUE	Empty	Transmembrane protein, putative OS=Tetrahymena thermophila (strain SB210) GN=TTHERM_01142810 PE=4 SV=2	Q22AW7		47 kDa		0.022		CU428 high, RiB72_ab low	unknown	2.6192	2.6491	1.7729	2.1113	1.0599	2.2826	1.0188	1.0675	0	1	1	1	0.89	1	1	0.99	0.88	0.31
738	TRUE	Empty	Uncharacterized protein OS=Tetrahymena thermophila (strain SB210) GN=TTHERM_00411830 PE=4 SV=2	I7M2K5		106 kDa		0.99		[]	unknown	1.7462	2.6491	0.88647	1.0556	4.2396	1.1413	2.0376	3.2024	0	1	1	1	0.95	1	1	1	1	0
739	TRUE	Empty	Uncharacterized protein OS=Tetrahymena thermophila (strain SB210) GN=TTHERM_00548170 PE=4 SV=1	I7MH51		54 kDa		0.18		[]	unknown	0.87308	0.88303	0.88647	4.2225	1.0599	0	8.1503	2.1349	2.2008	0.95	0.95	0.95	1	0.95	0.12	1	1	1
744	TRUE	Empty	Uncharacterized protein OS=Tetrahymena thermophila (strain SB210) GN=TTHERM_01321540 PE=4 SV=1	Q232U4		123 kDa	TRUE	0.28		[]	unknown	0.87308	1.7661	0.88647	2.1113	1.0599	0	6.1127	1.0675	2.2008	0.95	1	0.95	1	0.95	0	1	0.95	1
740	TRUE	Empty	Dynein heavy chain family protein OS=Tetrahymena thermophila (strain SB210) GN=TTHERM_00149510 PE=4 SV=2	I7M9C8		863 kDa		0.17		[]	unknown	0.87308	1.7661	1.7729	2.1113	0	0	1.0188	1.0675	0	1	1	1	1	0.13	0	1	1	0.9
741	TRUE	Empty	Uncharacterized protein OS=Tetrahymena thermophila (strain SB210) GN=TTHERM_00389970 PE=4 SV=2	Q23R91		72 kDa		0.012		CU428 low, RiB72_ab high	unknown	0.87308	0.88303	0.88647	2.1113	2.1198	3.4239	2.0376	3.2024	2.2008	1	0.67	0.95	1	1	1	1	1	1
742	TRUE	Empty	Uncharacterized protein OS=Tetrahymena thermophila (strain SB210) GN=TTHERM_00392910 PE=4 SV=1	Q233F8		123 kDa		0.057		[]	unknown	1.7462	0.88303	0.88647	1.0556	3.1797	2.2826	2.0376	2.1349	3.3012	1	0.99	0.98	0.55	1	1	1	0.99	1
743	TRUE	Empty	Uncharacterized protein OS=Tetrahymena thermophila (strain SB210) GN=TTHERM_00270360 PE=4 SV=2	I7ME90		85 kDa		0.091		[]	unknown	1.7462	0.88303	2.6594	1.0556	2.1198	1.1413	0	0	1.1004	1	0.95	1	1	1	1	0.1	0.83	0.99
745	TRUE	Empty	Phage head-tail family protein, putative OS=Tetrahymena thermophila (strain SB210) GN=TTHERM_00455480 PE=4 SV=2	I7MM39		169 kDa		0.13		[]	unknown	2.6192	2.6491	1.7729	2.1113	1.0599	0	1.0188	1.0675	2.2008	1	1	1	1	1	0	1	0.62	1
747	TRUE	Empty	Uncharacterized protein OS=Tetrahymena thermophila (strain SB210) GN=TTHERM_00194670 PE=4 SV=2	Q23K68		54 kDa		0.18		[]	unknown	1.7462	3.5321	3.5459	0	2.1198	0	1.0188	2.1349	2.2008	1	1	1	0	1	0	1	1	1
761.1	TRUE	Empty	Uncharacterized protein OS=Tetrahymena thermophila (strain SB210) GN=TTHERM_00557990 PE=4 SV=2	I7MGX1		108 kDa	TRUE	0.72		[]	unknown	1.7462	0.88303	1.7729	1.0556	0	0	3.0564	1.0675	1.1004	1	1	1	0.95	0.15	0	1	0.95	0.88
748	TRUE	Empty	Uncharacterized protein OS=Tetrahymena thermophila (strain SB210) GN=TTHERM_00655470 PE=4 SV=1	Q22H05		52 kDa		0.17		[]	unknown	0.87308	1.7661	1.7729	1.0556	3.1797	0	1.0188	1.0675	0	1	1	1	1	1	0	0.98	0.81	0
749	TRUE	Empty	Tubulin-tyrosine ligase family protein OS=Tetrahymena thermophila (strain SB210) GN=TTHERM_01084300 PE=4 SV=2	Q22BT7		106 kDa		0.0047		CU428 high, RiB72_ab low	unknown	3.4923	5.2982	5.3188	0	0	0	1.0188	0	1.1004	0.95	0.95	1	0	0	0	0.95	0	0.58
750	TRUE	Empty	Uncharacterized protein OS=Tetrahymena thermophila (strain SB210) GN=TTHERM_00085240 PE=4 SV=1	Q236S4		46 kDa		0.087		[]	unknown	0	0	0.88647	0	0	0	1.0188	7.4723	5.502	0	0	0.95	0	0	0	1	1	1
751	TRUE	Empty	Uncharacterized protein OS=Tetrahymena thermophila (strain SB210) GN=TTHERM_00268210 PE=4 SV=1	I7ME87		52 kDa		0.7		[]	unknown	0.87308	0.88303	2.6594	1.0556	2.1198	0	2.0376	2.1349	1.1004	0.95	1	1	1	1	0.83	1	1	0.95
757	TRUE	Empty	Uncharacterized protein OS=Tetrahymena thermophila (strain SB210) GN=TTHERM_00138550 PE=4 SV=1	I7M8S8		163 kDa		0.77		[]	unknown	0	3.5321	1.7729	1.0556	2.1198	1.1413	1.0188	3.2024	2.2008	0	1	1	0.95	1	0.95	0.95	1	1
752	TRUE	Empty	C-Myc-binding protein, putative OS=Tetrahymena thermophila (strain SB210) GN=TTHERM_000121009 PE=4 SV=1	W7X8V5		11 kDa		0.025		CU428 high, RiB72_ab low	unknown	3.4923	2.6491	5.3188	1.0556	1.0599	0	1.0188	1.0675	1.1004	1	1	1	0.95	0.95	0	0.95	0.95	0.52
753	TRUE	Empty	Uncharacterized protein OS=Tetrahymena thermophila (strain SB210) GN=TTHERM_00541470 PE=4 SV=1	I7M094		56 kDa		0.14		[]	unknown	5.2385	2.6491	1.7729	3.1669	0	1.1413	2.0376	1.0675	0	1	1	1	1	0	0.95	1	0.95	0
754	TRUE	Empty	Uncharacterized protein OS=Tetrahymena thermophila (strain SB210) GN=TTHERM_00392650 PE=4 SV=1	Q233I4		181 kDa		0.039		CU428 low, RiB72_ab high	unknown	0	1.7661	0.88647	1.0556	0	0	2.0376	3.2024	3.3012	0.64	1	0.95	0.89	0.12	0	1	1	1
755	TRUE	Empty	Uncharacterized protein OS=Tetrahymena thermophila (strain SB210) GN=TTHERM_00128950 PE=4 SV=2	I7M7W4		79 kDa		0.25		[]	unknown	0.87308	1.7661	0.88647	1.0556	3.1797	1.1413	1.0188	2.1349	3.3012	0.95	1	1	0.95	1	0.98	1	1	1
756	TRUE	Empty	Uncharacterized protein OS=Tetrahymena thermophila (strain SB210) GN=TTHERM_00892350 PE=4 SV=3	Q23U61		33 kDa		0.022		CU428 low, RiB72_ab high	unknown	1.7462	0.88303	0.88647	1.0556	2.1198	1.1413	3.0564	2.1349	3.3012	0.95	1	0.94	0.95	1	0.95	1	1	1
758	TRUE	Empty	Uncharacterized protein OS=Tetrahymena thermophila (strain SB210) GN=TTHERM_00939090 PE=4 SV=1	Q22DN4		108 kDa		0.031		CU428 low, RiB72_ab high	unknown	0	0	0.88647	3.1669	1.0599	1.1413	2.0376	4.2699	2.2008	0.9	0	0.99	1	0.95	1	1	1	1
759	TRUE	Empty	GAF domain protein OS=Tetrahymena thermophila (strain SB210) GN=TTHERM_00725920 PE=4 SV=1	Q24GJ8		86 kDa		0.19		[]	unknown	1.7462	0	0.88647	0	2.1198	0	1.0188	3.2024	2.2008	1	1	0.95	0	1	0.88	0.95	1	1
760	TRUE	Empty	Uncharacterized protein OS=Tetrahymena thermophila (strain SB210) GN=TTHERM_00010960 PE=4 SV=2	Q22S36		105 kDa		0.34		[]	unknown	1.7462	0.88303	0	3.1669	1.0599	1.1413	4.0751	1.0675	1.1004	1	0.66	0	1	0.8	0.88	1	0.99	1
762	TRUE	Empty	Uncharacterized protein OS=Tetrahymena thermophila (strain SB210) GN=TTHERM_00455550 PE=4 SV=2	I7M3Q8		51 kDa		0.79		[]	unknown	0	1.7661	1.7729	1.0556	0	3.4239	0	2.1349	2.2008	0.2	1	1	0.95	0.7	1	0	1	1
763	TRUE	Empty	Uncharacterized protein OS=Tetrahymena thermophila (strain SB210) GN=TTHERM_00316030 PE=4 SV=2	I7ML27		62 kDa		0.0035		CU428 high, RiB72_ab low	unknown	2.6192	2.6491	3.5459	0	0	0	1.0188	1.0675	1.1004	1	1	1	0.14	0.06	0	0.99	0.87	1
764	TRUE	Empty	P28 protein OS=Tetrahymena thermophila (strain SB210) GN=TTHERM_00418100 PE=4 SV=1	Q22NY5		18 kDa		0.02		CU428 high, RiB72_ab low	unknown	2.6192	1.7661	3.5459	1.0556	0	4.5652	1.0188	0	0	1	1	1	0.95	0	1	0.95	0	0
765	TRUE	Empty	Transmembrane protein, putative OS=Tetrahymena thermophila (strain SB210) GN=TTHERM_00024250 PE=4 SV=2	Q22R56		266 kDa		0.21		[]	unknown	0	0	0	5.2781	1.0599	3.4239	0	1.0675	3.3012	0	0.41	0	1	1	1	0	1	1
61.2	TRUE	Empty	Kinesin-like protein OS=Chlamydomonas reinhardtii GN=IAR1 PE=3 SV=1	A8ID17		106 kDa	TRUE	1		[]	unknown	0	0	0	0	0	0	0	0	0	0	0	0	0	0	0	0	0	0
61.3	TRUE	Empty	Kinesin-like protein (Fragment) OS=Chlamydomonas reinhardtii GN=CHLREDRAFT_99525 PE=3 SV=1	A8IEZ3		37 kDa	TRUE	1		[]	unknown	0	0	0	0	0	0	0	0	0	0	0	0	0	0	0	0	0	0
61.4	TRUE	Empty	Kinesin-like protein OS=Tetrahymena thermophila (strain SB210) GN=TTHERM_00681700 PE=3 SV=1	I7MMV9		110 kDa	TRUE	1		[]	unknown	0	0	0	0	0	0	0	0	0	0	0	0	0	0	0	0	0	0
766	TRUE	Empty	Uncharacterized protein OS=Tetrahymena thermophila (strain SB210) GN=TTHERM_00558030 PE=4 SV=1	I7M345		13 kDa		0.15		[]	unknown	1.7462	2.6491	2.6594	1.0556	1.0599	1.1413	0	1.0675	2.2008	0.95	1	1	1	1	1	0	0.95	0.95
767	TRUE	Empty	Uncharacterized protein OS=Tetrahymena thermophila (strain SB210) GN=TTHERM_00427420 PE=4 SV=3	Q23AB6		67 kDa		0.77		[]	unknown	0.87308	1.7661	0.88647	0	2.1198	2.2826	2.0376	0	2.2008	0.95	1	1	0	1	1	1	0.89	1
768	TRUE	Empty	Protein phosphatase 2C containing protein OS=Tetrahymena thermophila (strain SB210) GN=TTHERM_00537430 PE=4 SV=2	I7MLY7		98 kDa		0.097		[]	unknown	0.87308	1.7661	1.7729	1.0556	1.0599	0	2.0376	2.1349	2.2008	0.99	1	1	0.84	1	0	1	1	1
769	TRUE	Empty	Uncharacterized protein OS=Tetrahymena thermophila (strain SB210) GN=TTHERM_00527180 PE=4 SV=1	I7LY81 (+1)		45 kDa		0.97		[]	unknown	1.7462	1.7661	1.7729	0	1.0599	1.1413	0	3.2024	2.2008	0.95	1	1	0	0.73	1	0	1	1
770	TRUE	Empty	Serine/Threonine kinase domain protein OS=Tetrahymena thermophila (strain SB210) GN=TTHERM_01016070 PE=4 SV=3	Q22CT4		52 kDa		0.00084		CU428 high, RiB72_ab low	unknown	5.2385	4.4152	3.5459	0	0	1.1413	0	0	0	1	1	1	0	0	0.75	0	0	0
771	TRUE	Empty	Protein phosphatase 2C containing protein OS=Tetrahymena thermophila (strain SB210) GN=TTHERM_00446510 PE=4 SV=2	I7MA07		31 kDa		0.014		CU428 low, RiB72_ab high	unknown	0	0	0	0	0	0	3.0564	7.4723	5.502	0	0	0	0	0	0	1	1	1
630.2	TRUE	Empty	Serine/Threonine kinase domain protein OS=Tetrahymena thermophila (strain SB210) GN=TTHERM_01030010 PE=4 SV=1	Q23ED8		64 kDa	TRUE	0.055		[]	unknown	0	0	0	0	0	0	6.1127	5.3374	1.1004	0	0	0	0	0	0	1	1	0.95
772	TRUE	Empty	Cyclin-dependent kinase-like Serine/Threonine kinase family protein OS=Tetrahymena thermophila (strain SB210) GN=TTHERM_00141000 PE=4 SV=2	I7M792		51 kDa		0.24		[]	unknown	1.7462	1.7661	0.88647	1.0556	1.0599	1.1413	1.0188	1.0675	1.1004	1	1	1	0.95	0.95	0.95	0.95	0.95	0.95
773	TRUE	Empty	Uncharacterized protein OS=Tetrahymena thermophila (strain SB210) GN=TTHERM_00194430 PE=4 SV=2	Q23K92		103 kDa		0.55		[]	unknown	0	1.7661	1.7729	2.1113	0	2.2826	1.0188	1.0675	3.3012	0	1	1	1	0.87	1	0.95	0.96	1
774	TRUE	Empty	Hect domain and RCC1-like domain protein OS=Tetrahymena thermophila (strain SB210) GN=TTHERM_00535910 PE=4 SV=2	I7LX15		186 kDa		0.072		[]	unknown	0.87308	1.7661	0	1.0556	1.0599	2.2826	2.0376	2.1349	2.2008	0.83	1	0	0.95	1	1	1	1	1
827	TRUE	Empty	Uncharacterized protein OS=Tetrahymena thermophila (strain SB210) GN=TTHERM_00711800 PE=4 SV=2	Q24D13		90 kDa		0.25		[]	unknown	0.87308	0.88303	1.7729	1.0556	0	0	2.0376	1.0675	3.3012	1	0.95	1	0.98	0	0	1	0.95	0.78
775	TRUE	Empty	Periplasmic copper-binding protein NosD OS=Tetrahymena thermophila (strain SB210) GN=TTHERM_00329700 PE=4 SV=2	I7M4D8		68 kDa		0.021		CU428 low, RiB72_ab high	unknown	0	0	0	4.2225	2.1198	4.5652	3.0564	2.1349	1.1004	0	0	0	1	1	1	1	1	0.95
776	TRUE	Empty	Erythronate-4-phosphate dehydrogenase OS=Tetrahymena thermophila (strain SB210) GN=TTHERM_00582060 PE=4 SV=2	Q23Q82		38 kDa		0.0055		CU428 high, RiB72_ab low	unknown	3.4923	3.5321	5.3188	0	0	1.1413	1.0188	0	0	1	1	1	0	0	0.84	0.94	0	0
777	TRUE	Empty	Uncharacterized protein OS=Tetrahymena thermophila (strain SB210) GN=TTHERM_00029960 PE=4 SV=1	Q22MX7		40 kDa		0.0015		CU428 high, RiB72_ab low	unknown	3.4923	4.4152	3.5459	0	1.0599	0	1.0188	0	0	1	1	1	0	0.62	0	0.99	0	0
778	TRUE	Empty	Uncharacterized protein OS=Tetrahymena thermophila (strain SB210) GN=TTHERM_00471520 PE=4 SV=2	I7MGP5		110 kDa		0.039		CU428 high, RiB72_ab low	unknown	4.3654	1.7661	2.6594	0	0	0	0	0	1.1004	1	1	1	0	0.06	0	0.11	0	0.95
779	TRUE	Empty	Uncharacterized protein OS=Tetrahymena thermophila (strain SB210) GN=TTHERM_00069350 PE=4 SV=2	I7LTY5		203 kDa		0.0083		CU428 low, RiB72_ab high	unknown	0	0	0	0	0	2.2826	3.0564	2.1349	4.4016	0.06	0	0.22	0	0	0.59	0.71	0.9	1
540.4	TRUE	Empty	Bi-ubiquitin OS=Chlamydomonas reinhardtii GN=UBQ2 PE=2 SV=1	A8IZZ4		17 kDa	TRUE	< 0.00010		CU428 low, RiB72_ab high	unknown	0.87308	0.88303	0.88647	2.1113	2.1198	1.1413	2.0376	2.1349	2.2008	0.1	0.1	0.1	0.1	0.12	0.1	0.1	0.1	0.1
540.5	TRUE	Empty	Polyubiquitin OS=Tetrahymena thermophila (strain SB210) GN=TTHERM_00085200 PE=4 SV=2	Q236S8		131 kDa	TRUE	1		[]	unknown	0	0	0	0	0	0	0	0	0	0	0	0	0	0	0	0	0	0
780	TRUE	Empty	WD domain, G-beta repeat protein OS=Tetrahymena thermophila (strain SB210) GN=TTHERM_00006270 PE=4 SV=2	Q22SA9		215 kDa		0.53		[]	unknown	0.87308	0.88303	2.6594	1.0556	1.0599	1.1413	1.0188	1.0675	1.1004	1	1	1	0.98	1	0.99	0.95	0.95	0.81
781	TRUE	Empty	IQ calmodulin-binding motif protein OS=Tetrahymena thermophila (strain SB210) GN=TTHERM_00673410 PE=4 SV=2	Q23E21		164 kDa		0.93		[]	unknown	2.6192	0.88303	0.88647	1.0556	1.0599	1.1413	2.0376	1.0675	1.1004	1	0.95	0.79	1	1	0.95	1	1	0.95
782	TRUE	Empty	Uncharacterized protein OS=Tetrahymena thermophila (strain SB210) GN=TTHERM_00500740 PE=4 SV=1	I7MGS6		30 kDa		0.62		[]	unknown	0.87308	0.88303	0.88647	1.0556	2.1198	1.1413	1.0188	1.0675	0	0.95	0.72	0.95	1	1	0.95	1	1	0.63
783	TRUE	Empty	IQ calmodulin-binding motif protein OS=Tetrahymena thermophila (strain SB210) GN=TTHERM_00670550 PE=4 SV=2	I7LXT0		153 kDa		0.29		[]	unknown	0.87308	0.88303	0	0	1.0599	1.1413	0	3.2024	2.2008	0.86	0.94	0	0	1	0.99	0.18	1	1
784	TRUE	Empty	Ubiquitin-activating enzyme E1, putative OS=Tetrahymena thermophila (strain SB210) GN=TTHERM_00125358 PE=4 SV=2	A4VDU7		176 kDa		0.72		[]	unknown	0.87308	2.6491	1.7729	3.1669	0	0	3.0564	1.0675	0	0.95	1	1	1	0	0	1	0.86	0.09
785	TRUE	Empty	14-3-3 family protein 14-3-3 beta/zeta OS=Tetrahymena thermophila (strain SB210) GN=TTHERM_00566680 PE=4 SV=1	I7MLD8		30 kDa		0.027		CU428 low, RiB72_ab high	unknown	0	0	0	2.1113	1.0599	3.4239	1.0188	3.2024	2.2008	0	0	0	1	0.95	1	0.88	1	1
786	TRUE	Empty	Uncharacterized protein OS=Tetrahymena thermophila (strain SB210) GN=TTHERM_00197710 PE=4 SV=2	Q22NS8		34 kDa		0.0081		CU428 high, RiB72_ab low	unknown	2.6192	3.5321	2.6594	0	0	0	1.0188	1.0675	0	1	1	1	0.32	0	0	0.94	0.95	0
787	TRUE	Empty	Protein kinase OS=Tetrahymena thermophila (strain SB210) GN=TTHERM_00692980 PE=4 SV=2	Q245B8		84 kDa		0.018		CU428 high, RiB72_ab low	unknown	3.4923	1.7661	3.5459	1.0556	0	0	1.0188	0	0	1	1	1	0.9	0	0	0.99	0	0.29
788	TRUE	Empty	Uncharacterized protein OS=Tetrahymena thermophila (strain SB210) GN=TTHERM_01307970 PE=4 SV=2	Q229Z8		99 kDa		0.16		[]	unknown	1.7462	0	3.5459	1.0556	2.1198	0	0	0	0	1	0	1	0.99	1	0	0.06	0	0.94
789	TRUE	Empty	Uncharacterized protein OS=Tetrahymena thermophila (strain SB210) GN=TTHERM_00627060 PE=4 SV=2	Q23RZ3		65 kDa		0.22		[]	unknown	2.6192	0.88303	2.6594	1.0556	0	0	0	2.1349	0	1	0.95	0.95	0.51	0	0	0.46	0.95	0.13
790	TRUE	Empty	Uncharacterized protein OS=Tetrahymena thermophila (strain SB210) GN=TTHERM_000726419 PE=4 SV=1	W7XBV7		67 kDa		0.092		[]	unknown	4.3654	1.7661	3.5459	0	0	0	1.0188	2.1349	0	1	0.95	1	0	0	0	0.5	0.95	0
791	TRUE	Empty	Serine/Threonine kinase domain protein OS=Tetrahymena thermophila (strain SB210) GN=TTHERM_00390060 PE=4 SV=1	Q23R82		104 kDa		0.37		[]	unknown	0	0	0	0	0	0	2.0376	0	0	0.83	0.51	0.12	0.08	0.08	0	1	0.45	0.25
792	TRUE	Empty	Uncharacterized protein OS=Tetrahymena thermophila (strain SB210) GN=TTHERM_000522989 PE=4 SV=1	W7XBI1		26 kDa		0.37		[]	unknown	0	0	0	8.445	0	0	6.1127	0	0	0	0	0	1	0	0	1	0	0
793	TRUE	Empty	Dynein light chain 8-like A OS=Tetrahymena thermophila PE=4 SV=1	Q1HFW3 (+1)		11 kDa		0.19		[]	unknown	0.87308	1.7661	1.7729	2.1113	1.0599	1.1413	0	1.0675	1.1004	0.95	1	1	1	0.95	0.95	0	0.92	0.95
794	TRUE	Empty	UDP-glucose/GDP-mannose dehydrogenase family, NAD-binding domain protein OS=Tetrahymena thermophila (strain SB210) GN=TTHERM_000494358 PE=4 SV=1	W7X4Q1		77 kDa		0.66		[]	unknown	0	1.7661	0.88647	1.0556	1.0599	1.1413	3.0564	1.0675	0	0.41	1	0.95	0.93	0.92	0.9	1	0.92	0
795	TRUE	Empty	Tetratricopeptide repeat protein OS=Tetrahymena thermophila (strain SB210) GN=TTHERM_00263150 PE=4 SV=1	Q22U68		236 kDa		0.62		[]	unknown	1.7462	1.7661	0.88647	0	2.1198	1.1413	0	1.0675	2.2008	1	1	0.95	0	1	0.98	0	0.95	1
796	TRUE	Empty	Tetratricopeptide repeat protein OS=Tetrahymena thermophila (strain SB210) GN=TTHERM_01142720 PE=4 SV=2	Q22AX6		85 kDa		0.7		[]	unknown	1.7462	1.7661	1.7729	2.1113	0	0	3.0564	0	1.1004	0.95	1	0.95	1	0	0	1	0	0.95
797	TRUE	Empty	CGMP-dependent kinase 5-1 OS=Tetrahymena thermophila (strain SB210) GN=TTHERM_00046530 PE=4 SV=2	Q23DN8		90 kDa		0.024		CU428 high, RiB72_ab low	unknown	1.7462	2.6491	2.6594	1.0556	0	0	1.0188	0	1.1004	1	1	1	0.59	0	0	1	0.33	0.95
798	TRUE	Empty	Uncharacterized protein OS=Tetrahymena thermophila (strain SB210) GN=TTHERM_00502320 PE=4 SV=2	I7M330		108 kDa		0.012		CU428 low, RiB72_ab high	unknown	0	0	0	1.0556	2.1198	3.4239	2.0376	1.0675	1.1004	0	0	0.08	0.86	1	1	0.79	0.81	0.99
799	TRUE	Empty	Zinc carboxypeptidase family protein OS=Tetrahymena thermophila (strain SB210) GN=TTHERM_00929530 PE=4 SV=2	Q24CI9		147 kDa		< 0.00010		CU428 low, RiB72_ab high	unknown	0	0	0	2.1113	2.1198	3.4239	2.0376	2.1349	2.2008	0	0	0	0.84	0.84	1	0.84	0.84	0.84
800	TRUE	Empty	Uncharacterized protein OS=Tetrahymena thermophila (strain SB210) GN=TTHERM_01000170 PE=4 SV=1	Q24HK7		189 kDa		0.12		[]	unknown	0	0	0	1.0556	1.0599	2.2826	0	1.0675	1.1004	0.16	0	0	0.99	0.98	1	0.06	0.99	1
801	TRUE	Empty	Uncharacterized protein OS=Tetrahymena thermophila (strain SB210) GN=TTHERM_00637010 PE=4 SV=2	Q22HK2		168 kDa		1		[]	unknown	0	0	0	0	14.839	0	0	0	0	0	0	0	0	1	0	0	0	0
311.2	TRUE	Empty	Cyclin-dependent kinase-like Serine/Threonine kinase family protein OS=Tetrahymena thermophila (strain SB210) GN=TTHERM_00822360 PE=4 SV=4	Q22EX9		50 kDa	TRUE	1		[]	unknown	0	0	0	0	2.1198	0	0	0	0	0	0	0	0	0.33	0	0	0	0
802	TRUE	Empty	Casein kinase II alpha subunit OS=Tetrahymena thermophila (strain SB210) GN=TTHERM_01345800 PE=4 SV=3	Q229R6		45 kDa		0.99		[]	unknown	0.87308	1.7661	2.6594	1.0556	0	0	2.0376	2.1349	1.1004	0.95	0.95	1	0.85	0.43	0	0.95	0.95	0.95
803	TRUE	Empty	Uncharacterized protein OS=Tetrahymena thermophila (strain SB210) GN=TTHERM_00077270 PE=4 SV=1	Q23G37		36 kDa		0.3		[]	unknown	0	1.7661	0	1.0556	2.1198	2.2826	1.0188	2.1349	1.1004	0	1	0	0.98	1	1	1	1	1
804	TRUE	Empty	Uncharacterized protein OS=Tetrahymena thermophila (strain SB210) GN=TTHERM_00780630 PE=4 SV=2	I7M492		96 kDa		0.32		[]	unknown	0	0	0.88647	1.0556	3.1797	2.2826	2.0376	1.0675	0	0	0	0.95	1	1	1	1	0.92	0.89
805	TRUE	Empty	Adaptin amine-terminal region protein OS=Tetrahymena thermophila (strain SB210) GN=TTHERM_00703490 PE=4 SV=2	Q22GH4		90 kDa		0.82		[]	unknown	0	1.7661	0.88647	1.0556	1.0599	1.1413	2.0376	0	0	0	0.9	0.83	0.92	0.88	1	0.99	0.22	0.63
806	TRUE	Empty	Uncharacterized protein OS=Tetrahymena thermophila (strain SB210) GN=TTHERM_00190760 PE=4 SV=1	I7M812		42 kDa		0.19		[]	unknown	0.87308	3.5321	1.7729	0	1.0599	0	1.0188	0	1.1004	0.95	1	1	0.24	0.79	0.15	0.99	0	0.84
807	TRUE	Empty	Uncharacterized protein OS=Tetrahymena thermophila (strain SB210) GN=TTHERM_00969620 PE=4 SV=1	Q24DL2		27 kDa		0.44		[]	unknown	0	1.7661	0.88647	1.0556	0	2.2826	0	1.0675	0	0.2	1	1	0.95	0.37	1	0	1	0.16
808	TRUE	Empty	Intraflagellar transporter OS=Tetrahymena thermophila (strain SB210) GN=TTHERM_01084200 PE=4 SV=3	Q22BU7		86 kDa		0.22		[]	unknown	0.87308	1.7661	0	2.1113	0	0	5.0939	2.1349	1.1004	0.85	1	0	1	0	0	1	1	0.78
809	TRUE	Empty	EF hand protein OS=Tetrahymena thermophila (strain SB210) GN=TTHERM_00833830 PE=4 SV=2	Q23A35		110 kDa		0.63		[]	unknown	0	0.88303	0	1.0556	0	0	2.0376	0	0	0.94	1	0.98	1	0	0	1	0.31	0
810	TRUE	Empty	Mg2+-specific channel-like exchanger, putative OS=Tetrahymena thermophila (strain SB210) GN=TTHERM_00145400 PE=4 SV=1	I7M0U0		72 kDa		0.13		[]	unknown	0	0	0	2.1113	1.0599	3.4239	3.0564	0	2.2008	0	0	0	1	0.95	1	1	0	1
811	TRUE	Empty	Uncharacterized protein OS=Tetrahymena thermophila (strain SB210) GN=TTHERM_00519750 PE=4 SV=1	I7M7P5		76 kDa		0.12		[]	unknown	0	0	0	0	0	2.2826	0	4.2699	3.3012	0	0	0	0	0.97	1	0	1	1
812	TRUE	Empty	Sperm-tail PG-rich repeat protein OS=Tetrahymena thermophila (strain SB210) GN=TTHERM_001081739 PE=4 SV=1	W7XJH0		33 kDa		0.073		[]	unknown	1.7462	1.7661	4.4324	0	0	0	1.0188	0	0	1	1	1	0	0	0	0.75	0	0
3.22	TRUE	Empty	Dynein heavy chain 3 OS=Chlamydomonas reinhardtii GN=DHC3 PE=4 SV=1	A8HWS1		406 kDa	TRUE	1		[]	unknown	0	0	0	0	0	0	0	0	0	0	0	0	0	0	0	0	0	0
813	TRUE	Empty	Uncharacterized protein OS=Tetrahymena thermophila (strain SB210) GN=TTHERM_00219500 PE=4 SV=2	I7M901		30 kDa		< 0.00010		CU428 high, RiB72_ab low	unknown	1.7462	1.7661	1.7729	0	1.0599	1.1413	1.0188	1.0675	1.1004	1	1	1	0.14	0.95	0.95	0.95	0.95	0.95
814	TRUE	Empty	Uncharacterized protein OS=Tetrahymena thermophila (strain SB210) GN=TTHERM_00125210 PE=4 SV=2	I7MJ48		40 kDa		0.55		[]	unknown	1.7462	0.88303	1.7729	1.0556	1.0599	0	2.0376	2.1349	1.1004	1	0.95	0.95	0.69	0.95	0	1	0.95	0.95
815	TRUE	Empty	Uncharacterized protein OS=Tetrahymena thermophila (strain SB210) GN=TTHERM_00449080 PE=4 SV=2	Q239A7		52 kDa		0.54		[]	unknown	0	0.88303	0.88647	1.0556	1.0599	1.1413	2.0376	1.0675	0	0	0.74	0.99	0.99	1	1	1	1	0.05
816	TRUE	Empty	Kelch motif protein OS=Tetrahymena thermophila (strain SB210) GN=TTHERM_00691790 PE=4 SV=2	I7LT65		223 kDa		0.27		[]	unknown	2.6192	0.88303	1.7729	1.0556	1.0599	0	2.0376	0	0	1	0.95	1	1	0.94	0	1	0	0
817	TRUE	Empty	Uncharacterized protein OS=Tetrahymena thermophila (strain SB210) GN=TTHERM_000655759 PE=4 SV=1	W7X7G0		38 kDa		0.33		[]	unknown	1.7462	1.7661	1.7729	1.0556	0	0	0	2.1349	1.1004	0.95	0.95	1	0.81	0.05	0	0	1	0.95
818	TRUE	Empty	Uncharacterized protein OS=Tetrahymena thermophila (strain SB210) GN=TTHERM_00683280 PE=4 SV=2	I7M4I7		126 kDa		0.0036		CU428 low, RiB72_ab high	unknown	0	0	0.88647	1.0556	1.0599	0	2.0376	2.1349	2.2008	0	0	0.63	0.99	1	0	1	1	1
819	TRUE	Empty	Uncharacterized protein OS=Tetrahymena thermophila (strain SB210) GN=TTHERM_00305580 PE=4 SV=2	I7M949		62 kDa		0.48		[]	unknown	0.87308	2.6491	0.88647	0	0	1.1413	0	0	2.2008	0.94	1	0.96	0	0	0.8	0.19	0.5	1
820	TRUE	Empty	Calmodulin OS=Tetrahymena pyriformis PE=1 SV=4	P02598 (+1)		17 kDa		0.54		[]	unknown	0	0	3.5459	1.0556	2.1198	3.4239	0	1.0675	0	0.28	0	1	0.95	1	1	0	0.95	0
821	TRUE	Empty	EF hand protein OS=Tetrahymena thermophila (strain SB210) GN=TTHERM_00961930 PE=4 SV=2	Q23TZ4		85 kDa		0.11		[]	unknown	1.7462	2.6491	2.6594	0	0	1.1413	0	0	2.2008	1	1	1	0.44	0	0.51	0	0	1
822	TRUE	Empty	Serine/threonine-protein phosphatase OS=Tetrahymena thermophila (strain SB210) GN=TTHERM_00238830 PE=3 SV=1	I7LXF9		37 kDa		0.33		[]	unknown	0.87308	0.88303	2.6594	0	0	0	1.0188	0	1.1004	1	1	1	0	0	0	0.95	0	0.96
823	TRUE	Empty	Importin, putative OS=Tetrahymena thermophila (strain SB210) GN=TTHERM_00043860 PE=4 SV=1	Q23DV7		131 kDa		0.015		CU428 high, RiB72_ab low	unknown	1.7462	0.88303	0.88647	0	1.0599	0	0	0	0	1	0.83	0.9	0.25	0.95	0.14	0.27	0.06	0
824	TRUE	Empty	Prefoldin subunit 5 OS=Tetrahymena thermophila (strain SB210) GN=TTHERM_00195830 PE=3 SV=2	Q23K51		18 kDa		0.026		CU428 high, RiB72_ab low	unknown	0.87308	2.6491	1.7729	0	0	0	0	0	0	0.95	1	0.95	0.09	0	0.56	0	0.33	0.16
575.2	TRUE	Empty	Vacuolar H+-translocating inorganic pyrophosphatase OS=Tetrahymena thermophila (strain SB210) GN=TTHERM_00735340 PE=3 SV=1	Q231W2		81 kDa	TRUE	0.37		[]	unknown	0	0	0	1.0556	0	0	0	0	1.1004	0	0	0	0.94	0	0	0	0.11	0.95
825	TRUE	Empty	Uncharacterized protein OS=Tetrahymena thermophila (strain SB210) GN=TTHERM_00690000 PE=4 SV=1	I7MJL8		101 kDa		0.63		[]	unknown	1.7462	0	2.6594	1.0556	1.0599	1.1413	1.0188	1.0675	1.1004	1	0	1	0.95	0.95	0.95	0.85	0.98	0.95
826	TRUE	Empty	Uncharacterized protein OS=Tetrahymena thermophila (strain SB210) GN=TTHERM_00899400 PE=4 SV=2	Q23YC3		101 kDa		0.19		[]	unknown	0	0.88303	0.88647	1.0556	2.1198	1.1413	1.0188	1.0675	1.1004	0	0.95	0.96	0.95	1	1	0.63	0.95	0.95
828	TRUE	Empty	Developmentally-regulated GTP-binding protein OS=Tetrahymena thermophila (strain SB210) GN=TTHERM_01104920 PE=4 SV=2	Q24D67		42 kDa		0.18		[]	unknown	0.87308	0	0.88647	2.1113	0	2.2826	1.0188	1.0675	1.1004	0.82	0.08	0.93	0.95	0	1	0.87	0.95	0.95
829	TRUE	Empty	Uncharacterized protein OS=Tetrahymena thermophila (strain SB210) GN=TTHERM_00497809 PE=4 SV=2	A4VCP3		47 kDa		0.35		[]	unknown	1.7462	0.88303	0.88647	1.0556	0	0	1.0188	1.0675	0	1	0.95	0.95	1	0	0.36	0.91	0.99	0.19
830	TRUE	Empty	Uncharacterized protein OS=Tetrahymena thermophila (strain SB210) GN=TTHERM_00852900 PE=4 SV=2	Q24E50		82 kDa		0.0061		CU428 high, RiB72_ab low	unknown	3.4923	1.7661	2.6594	0	0	1.1413	0	0	0	1	0.84	1	0	0	0.99	0.32	0.33	0
831	TRUE	Empty	Uncharacterized protein OS=Tetrahymena thermophila (strain SB210) GN=TTHERM_00455660 PE=4 SV=2	I7MI64		59 kDa		0.02		CU428 high, RiB72_ab low	unknown	3.4923	1.7661	3.5459	0	0	0	0	0	1.1004	1	1	1	0	0	0	0	0	0.95
832	TRUE	Empty	Cation channel family transporter OS=Tetrahymena thermophila (strain SB210) GN=TTHERM_000785910 PE=4 SV=1	W7XFI6		338 kDa		0.37		[]	unknown	0	0	0	3.1669	1.0599	2.2826	1.0188	0	0	0	0	0	1	0.96	1	1	0	0
833	TRUE	Empty	Uncharacterized protein OS=Tetrahymena thermophila (strain SB210) GN=TTHERM_00621480 PE=4 SV=2	Q23MB1		70 kDa		0.0049		CU428 low, RiB72_ab high	unknown	0	0	0	1.0556	0	0	4.0751	2.1349	3.3012	0	0	0	0.95	0	0	1	1	1
834	TRUE	Empty	EF-hand protein OS=Tetrahymena thermophila (strain SB210) GN=TTHERM_00569490 PE=4 SV=1	Q24I27		18 kDa		0.16		[]	unknown	0.87308	0.88303	4.4324	0	0	0	0	0	0	1	1	1	0	0	0.19	0	0	0
835	TRUE	Empty	Transitional endoplasmic reticulum ATPase, putative OS=Tetrahymena thermophila (strain SB210) GN=TTHERM_00365340 PE=3 SV=2	Q22PA7		89 kDa		0.23		[]	unknown	0	0	0	0	0	0	4.0751	1.0675	0	0	0	0	0.06	0	0	1	1	0
499.4	TRUE	Empty	Heat shock 70 kDa protein OS=Tetrahymena thermophila (strain SB210) GN=TTHERM_01044390 PE=3 SV=1	Q22CG9		71 kDa	TRUE	1		[]	unknown	0	0	0	0	0	0	0	0	0	0	0	0	0	0	0	0	0	0
483.2	TRUE	Empty	Serine/threonine-protein kinase PLK OS=Tetrahymena thermophila (strain SB210) GN=TTHERM_01076980 PE=3 SV=2	Q22C41		92 kDa	TRUE	1		[]	unknown	0	0	0	0	0	0	0	0	0	0	0	0	0	0	0	0	0	0
836	TRUE	Empty	Uncharacterized protein OS=Tetrahymena thermophila (strain SB210) GN=TTHERM_00138580 PE=4 SV=2	I7LVR9		161 kDa		0.017		CU428 high, RiB72_ab low	unknown	0.87308	0.88303	1.7729	0	1.0599	1.1413	0	0	0	1	0.89	1	0	0.95	0.98	0	0.9	0.36
837	TRUE	Empty	Uncharacterized protein OS=Tetrahymena thermophila (strain SB210) GN=TTHERM_00035660 PE=4 SV=2	Q22MF4		80 kDa		0.61		[]	unknown	0.87308	0.88303	0	1.0556	1.0599	2.2826	1.0188	0	0	0.95	0.84	0	1	0.84	1	0.95	0	0.43
838	TRUE	Empty	Cyclic nucleotide-binding domain protein OS=Tetrahymena thermophila (strain SB210) GN=TTHERM_00579200 PE=4 SV=2	I7M9R6		121 kDa		0.61		[]	unknown	1.7462	0	0	1.0556	1.0599	2.2826	2.0376	0	1.1004	1	0	0.16	0.94	0.93	1	1	0	0.95
839	TRUE	Empty	Uncharacterized protein OS=Tetrahymena thermophila (strain SB210) GN=TTHERM_00490590 PE=4 SV=3	Q23JB3		209 kDa		0.41		[]	unknown	0	0	0.88647	1.0556	2.1198	0	0	1.0675	1.1004	0	0	1	0.95	1	0	0.46	0.99	1
840	TRUE	Empty	Uncharacterized protein OS=Tetrahymena thermophila (strain SB210) GN=TTHERM_00468010 PE=4 SV=1	I7MAL9		24 kDa		0.28		[]	unknown	0	1.7661	1.7729	1.0556	0	0	1.0188	0	0	0	1	1	0.99	0	0	0.95	0	0.21
842	TRUE	Empty	Uncharacterized protein OS=Tetrahymena thermophila (strain SB210) GN=TTHERM_00011720 PE=4 SV=1	Q22RW6		60 kDa		0.024		CU428 high, RiB72_ab low	unknown	1.7462	1.7661	2.6594	0	0	0	0	0	1.1004	1	1	1	0	0	0	0	0.25	0.55
843	TRUE	Empty	Uncharacterized protein OS=Tetrahymena thermophila (strain SB210) GN=TTHERM_000938919 PE=4 SV=1	W7X4J5		67 kDa		0.51		[]	unknown	0.87308	1.7661	0	0	0	0	5.0939	1.0675	0	0.95	1	0	0	0	0	1	0.84	0
844	TRUE	Empty	Uncharacterized protein OS=Tetrahymena thermophila (strain SB210) GN=TTHERM_00194730 PE=4 SV=1	Q23K62		90 kDa		0.0072		CU428 high, RiB72_ab low	unknown	1.7462	1.7661	0.88647	0	0	0	0	0	0	1	0.95	0.93	0	0.31	0	0.18	0	0.13
845	TRUE	Empty	Alpha-tubulin N-acetyltransferase OS=Tetrahymena thermophila (strain SB210) GN=TTHERM_00355780 PE=3 SV=2	Q22XZ3		47 kDa		0.00083		CU428 low, RiB72_ab high	unknown	0	0	0	0	0	0	3.0564	3.2024	2.2008	0	0	0	0	0	0	1	1	1
846	TRUE	Empty	Endo-1,4-beta-xylanase xylA, putative OS=Tetrahymena thermophila (strain SB210) GN=TTHERM_00529910 PE=4 SV=2	I7M6E1		89 kDa		0.0065		CU428 high, RiB72_ab low	unknown	2.6192	3.5321	1.7729	0	0	0	0	0	0	0.95	1	0.95	0	0	0	0	0	0
857	TRUE	Empty	Myb-like DNA-binding domain protein OS=Tetrahymena thermophila (strain SB210) GN=TTHERM_00194470 PE=4 SV=2	Q23K88		121 kDa	TRUE	0.37		[]	unknown	0	0	0	3.1669	0	0	3.0564	0	0	0	0	0	1	0	0	1	0	0
847	TRUE	Empty	Protein kinase OS=Tetrahymena thermophila (strain SB210) GN=TTHERM_00543590 PE=4 SV=1	I7MD94		82 kDa		1		[]	unknown	0	0	0	0	7.4193	0	0	0	0	0	0	0	0	1	0	0	0	0
119.2	TRUE	Empty	Flagellar associated protein OS=Chlamydomonas reinhardtii GN=FAP184 PE=4 SV=1	A8J7D6		51 kDa	TRUE	1		[]	unknown	0	0	0	0	0	0	0	0	0	0	0	0	0	0	0	0	0	0
761.2	TRUE	Empty	Uncharacterized protein OS=Tetrahymena thermophila (strain SB210) GN=TTHERM_01308060 PE=4 SV=2	Q229Z1		53 kDa	TRUE	1		[]	unknown	0	0	0	0	0	0	0	0	0	0	0	0	0	0	0	0	0	0
499.5	TRUE	Empty	Binding protein 2 OS=Chlamydomonas reinhardtii GN=BIP2 PE=3 SV=1	A8I7S9		73 kDa	TRUE	1		[]	unknown	0	0	0	0	0	0	0	0	0	0	0	0	0	0	0	0	0	0
848	TRUE	Empty	Uncharacterized protein OS=Tetrahymena thermophila (strain SB210) GN=TTHERM_00394420 PE=4 SV=2	Q233B1		25 kDa		0.15		[]	unknown	0.87308	0.88303	1.7729	1.0556	0	2.2826	0	1.0675	0	0.95	0.99	1	0.85	0	1	0	0.48	0.13
849	TRUE	Empty	Uncharacterized protein OS=Tetrahymena thermophila (strain SB210) GN=TTHERM_00492360 PE=4 SV=2	I7LWU5		54 kDa		0.0074		CU428 high, RiB72_ab low	unknown	1.7462	0.88303	1.7729	1.0556	1.0599	0	0	0	0	1	1	1	0.93	0.86	0	0	0	0
850	TRUE	Empty	Uncharacterized protein OS=Tetrahymena thermophila (strain SB210) GN=TTHERM_00237660 PE=4 SV=2	I7LXF7		83 kDa		0.016		CU428 high, RiB72_ab low	unknown	0.87308	1.7661	0.88647	0	0	0	0	0	0	0.95	1	0.93	0.4	0.09	0	0	0	0.87
851	TRUE	Empty	Uncharacterized protein OS=Tetrahymena thermophila (strain SB210) GN=TTHERM_01009900 PE=4 SV=2	Q23LQ6		174 kDa		0.42		[]	unknown	0.87308	0	0	2.1113	0	0	1.0188	1.0675	0	1	0.37	0	1	0	0	1	0.94	0
852	TRUE	Empty	Clusterin-associated protein OS=Tetrahymena thermophila (strain SB210) GN=TTHERM_01474510 PE=4 SV=1	Q228X0		46 kDa		0.066		[]	unknown	1.7462	0.88303	1.7729	0	0	0	1.0188	0	0	1	0.95	1	0.41	0	0	0.8	0	0
853	TRUE	Empty	Uncharacterized protein OS=Tetrahymena thermophila (strain SB210) GN=TTHERM_00670810 PE=4 SV=2	I7LXT5		55 kDa		0.73		[]	unknown	0	0	1.7729	1.0556	1.0599	0	1.0188	0	0	0	0	1	0.95	1	0.18	1	0	0
854	TRUE	Empty	STOP protein OS=Tetrahymena thermophila (strain SB210) GN=TTHERM_00112630 PE=4 SV=2	Q22ZA8		65 kDa		0.082		[]	unknown	0.87308	1.7661	2.6594	0	0	0	1.0188	0	0	1	1	1	0	0	0	0.95	0	0
841.1	TRUE	Empty	Cyclin-dependent kinase-like Serine/Threonine kinase family protein OS=Tetrahymena thermophila (strain SB210) GN=TTHERM_00624260 PE=4 SV=2	Q240V7		69 kDa	TRUE	0.036		CU428 low, RiB72_ab high	unknown	0.87308	0	0	0	0	0	1.0188	2.1349	2.2008	0.81	0	0.12	0	0	0	0.78	0.99	1
855	TRUE	Empty	Protein phosphatase 2C containing protein OS=Tetrahymena thermophila (strain SB210) GN=TTHERM_00316330 PE=3 SV=1	I7LW71		100 kDa		0.0023		CU428 high, RiB72_ab low	unknown	1.7462	2.6491	1.7729	0	0	0	0	0	0	1	1	0.93	0	0	0	0	0.36	0
856	TRUE	Empty	Kinesin-like protein OS=Tetrahymena thermophila (strain SB210) GN=TTHERM_00648540 PE=3 SV=2	I7M676		91 kDa		0.0011		CU428 low, RiB72_ab high	unknown	0	0	0	0	0	0	3.0564	2.1349	2.2008	0	0	0	0.13	0	0	1	1	1
189.2	TRUE	Empty	Uncharacterized protein OS=Tetrahymena thermophila (strain SB210) GN=TTHERM_00794220 PE=4 SV=2	Q23W09		94 kDa	TRUE	1		[]	unknown	0	0	0	0	0	0	0	0	0	0	0	0	0	0	0	0	0	0
858	TRUE	Empty	Uncharacterized protein OS=Tetrahymena thermophila (strain SB210) GN=TTHERM_00494240 PE=4 SV=2	I7M9X0		86 kDa		0.4		[]	unknown	0.87308	0	0	2.1113	1.0599	1.1413	0	1.0675	1.1004	0.94	0	0	1	0.95	0.95	0	0.95	1
859	TRUE	Empty	Serine/Threonine kinase domain protein OS=Tetrahymena thermophila (strain SB210) GN=TTHERM_00526980 PE=4 SV=1	I7MB86		95 kDa		0.76		[]	unknown	0.87308	0.88303	0.88647	0	0	1.1413	0	1.0675	2.2008	0.95	0.95	0.95	0	0	0.99	0	0.95	1
860	TRUE	Empty	Cyclic nucleotide-binding domain protein OS=Tetrahymena thermophila (strain SB210) GN=TTHERM_00841230 PE=4 SV=2	I7M4G5		83 kDa		0.78		[]	unknown	0.87308	0.88303	0	0	1.0599	2.2826	0	1.0675	1.1004	0.95	0.64	0	0	1	1	0	0.95	0.82
861	TRUE	Empty	Uncharacterized protein OS=Tetrahymena thermophila (strain SB210) GN=TTHERM_00463430 PE=4 SV=4	Q23PU0		49 kDa		0.61		[]	unknown	0.87308	0.88303	0.88647	0	0	0	3.0564	1.0675	0	0.72	0.95	0.95	0.46	0	0	1	0.95	0
862	TRUE	Empty	Miro-like protein OS=Tetrahymena thermophila (strain SB210) GN=TTHERM_001109848 PE=4 SV=1	W7XI10		22 kDa		0.14		[]	unknown	0.87308	0.88303	1.7729	1.0556	0	0	1.0188	0	0	1	0.95	1	0.89	0	0	0.92	0	0
863	TRUE	Empty	Uncharacterized protein OS=Tetrahymena thermophila (strain SB210) GN=TTHERM_000848129 PE=4 SV=1	W7XGG3		33 kDa		0.08		[]	unknown	0.87308	1.7661	1.7729	0	0	0	0	0	1.1004	0.95	1	1	0	0.16	0	0	0	0.84
864	TRUE	Empty	Uncharacterized protein OS=Tetrahymena thermophila (strain SB210) GN=TTHERM_01289190 PE=4 SV=1	Q22A22		77 kDa		0.37		[]	unknown	0	0	0	2.1113	0	1.1413	1.0188	0	0	0	0	0	1	0.31	0.99	0.78	0	0.85
865	TRUE	Empty	von hippel-lindau-binding protein OS=Tetrahymena thermophila (strain SB210) GN=TTHERM_00922940 PE=4 SV=3	Q23WQ1		22 kDa		0.019		CU428 high, RiB72_ab low	unknown	1.7462	1.7661	2.6594	0	0	0	1.0188	0	0	1	1	1	0	0	0	0.95	0	0
866	TRUE	Empty	Sperm-tail PG-rich repeat protein OS=Tetrahymena thermophila (strain SB210) GN=TTHERM_00161780 PE=4 SV=2	Q22VV6		26 kDa		0.068		[]	unknown	0.87308	0.88303	2.6594	0	0	0	0	0	0	0.95	0.95	1	0	0.07	0.32	0	0	0
867	TRUE	Empty	Scramblase family protein OS=Tetrahymena thermophila (strain SB210) GN=TTHERM_00999090 PE=4 SV=3	Q22D68 (+1)		32 kDa		0.49		[]	unknown	0	0.88303	0	3.1669	0	0	4.0751	0	0	0	0.95	0	1	0	0	1	0	0
889	TRUE	Empty	Cyclic nucleotide-binding domain protein OS=Tetrahymena thermophila (strain SB210) GN=TTHERM_00865090 PE=4 SV=2	Q24FF4		151 kDa		1		[]	unknown	0	0	0	0	1.0599	2.2826	0	0	0	0	0	0	0.06	1	1	0	0	0
589.2	TRUE	Empty	14-3-3 family protein 14-3-3 beta/zeta OS=Tetrahymena thermophila (strain SB210) GN=TTHERM_00160760 PE=4 SV=2	Q22W56		36 kDa	TRUE	1		[]	unknown	0	0	0	0	0	0	0	0	0	0	0	0	0	0	0	0	0	0
868	TRUE	Empty	Cyclin-dependent kinase-like Serine/Threonine kinase family protein OS=Tetrahymena thermophila (strain SB210) GN=TTHERM_01207660 PE=3 SV=2	Q23YQ6		35 kDa	TRUE	0.14		[]	unknown	0.87308	1.7661	0.88647	0	0	2.2826	1.0188	0	0	0.95	1	0.95	0	0	1	0.95	0	0
869	TRUE	Empty	Serine/threonine protein phosphatase 2A OS=Tetrahymena thermophila (strain SB210) GN=TTHERM_000088159 PE=4 SV=1	W7X744		35 kDa		0.88		[]	unknown	0.87308	0	0	2.1113	1.0599	2.2826	0	0	1.1004	0.84	0	0	1	0.95	1	0	0	0.95
870	TRUE	Empty	Protein kinase OS=Tetrahymena thermophila (strain SB210) GN=TTHERM_00497440 PE=4 SV=2	I7MB56		184 kDa		0.43		[]	unknown	0	0	0.88647	2.1113	0	0	1.0188	1.0675	0	0	0	0.95	1	0.32	0	0.95	0.95	0.47
871	TRUE	Empty	Uncharacterized protein OS=Tetrahymena thermophila (strain SB210) GN=TTHERM_00443000 PE=4 SV=1	I7M6N8		113 kDa		0.61		[]	unknown	0.87308	0	0.88647	0	2.1198	0	1.0188	0	0	1	0.48	0.95	0	1	0	0.91	0	0
872	TRUE	Empty	Uncharacterized protein OS=Tetrahymena thermophila (strain SB210) GN=TTHERM_01043280 PE=4 SV=2	Q22CI1		117 kDa		0.017		CU428 low, RiB72_ab high	unknown	0	0	0	0	2.1198	1.1413	1.0188	2.1349	1.1004	0	0	0	0	0.95	0.95	0.95	1	0.51
873	TRUE	Empty	Uncharacterized protein OS=Tetrahymena thermophila (strain SB210) GN=TTHERM_00847020 PE=4 SV=2	Q22US8		93 kDa		0.43		[]	unknown	0.87308	0	1.7729	2.1113	0	0	1.0188	0	0	0.95	0	1	1	0	0	1	0	0
874	TRUE	Empty	Cation channel family protein OS=Tetrahymena thermophila (strain SB210) GN=TTHERM_00279920 PE=4 SV=2	I7LVD2		118 kDa		0.017		CU428 high, RiB72_ab low	unknown	0.87308	0.88303	1.7729	0	0	0	0	0	0	1	1	1	0	0	0	0	0.32	0
875	TRUE	Empty	Uncharacterized protein OS=Tetrahymena thermophila (strain SB210) GN=TTHERM_00286880 PE=4 SV=2	I7MKG0		49 kDa		1		[]	unknown	0	0	0	1.0556	3.1797	1.1413	0	0	0	0	0	0	0.99	1	1	0	0	0
876	TRUE	Empty	Uncharacterized protein OS=Tetrahymena thermophila (strain SB210) GN=TTHERM_00312490 PE=4 SV=2	Q22KN2		91 kDa		0.0023		CU428 high, RiB72_ab low	unknown	1.7462	2.6491	1.7729	0	0	0	0	0	0	0.95	1	0.95	0	0	0	0	0	0
877	TRUE	Empty	Uncharacterized protein OS=Tetrahymena thermophila (strain SB210) GN=TTHERM_00312800 PE=4 SV=1	Q22KK1		35 kDa		1		[]	unknown	0	0	0	0	1.0599	2.2826	0	0	0	0	0	0	0.31	1	1	0	0	0
878	TRUE	Empty	Uncharacterized protein OS=Tetrahymena thermophila (strain SB210) GN=TTHERM_00648960 PE=4 SV=1	X1W3N0		51 kDa		0.12		[]	unknown	0.87308	0	0.88647	1.0556	2.1198	1.1413	0	0	0	0.95	0	0.91	0.95	1	0.95	0	0	0
879	TRUE	Empty	EGF-like domain protein OS=Tetrahymena thermophila (strain SB210) GN=TTHERM_00242650 PE=4 SV=2	I7MIU2		212 kDa		0.37		[]	unknown	0	0	0	2.1113	1.0599	1.1413	0	1.0675	0	0	0	0	1	0.95	0.95	0	0.9	0.41
880	TRUE	Empty	Uncharacterized protein OS=Tetrahymena thermophila (strain SB210) GN=TTHERM_00827060 PE=4 SV=1	Q22EG3		101 kDa		0.16		[]	unknown	1.7462	0	0.88647	0	0	1.1413	0	0	0	1	0	0.87	0	0	0.79	0	0.8	0.06
881	TRUE	Empty	Uncharacterized protein OS=Tetrahymena thermophila (strain SB210) GN=TTHERM_00630480 PE=4 SV=2	Q241P3		77 kDa		0.016		CU428 high, RiB72_ab low	unknown	0.87308	1.7661	0.88647	0	0	0	0	0	0	1	1	0.95	0	0.32	0	0	0	0
882	TRUE	Empty	F-box protein OS=Tetrahymena thermophila (strain SB210) GN=TTHERM_00222210 PE=4 SV=2	Q23C64		183 kDa		0.29		[]	unknown	1.7462	0	1.7729	0	0	0	1.0188	0	0	1	0.2	1	0	0	0	0.95	0	0
883	TRUE	Empty	Microtubule-binding protein MIP-T3 OS=Tetrahymena thermophila (strain SB210) GN=TTHERM_01070330 PE=4 SV=1	Q24FQ8		50 kDa		0.63		[]	unknown	0	0	0.88647	2.1113	0	0	2.0376	0	0	0.17	0	0.95	1	0	0	1	0	0
884	TRUE	Empty	Cyclic nucleotide-binding domain protein OS=Tetrahymena thermophila (strain SB210) GN=TTHERM_00637150 PE=4 SV=2	Q22HI8		127 kDa		0.015		CU428 high, RiB72_ab low	unknown	1.7462	0.88303	0.88647	0	0	0	0	0	0	1	1	1	0	0	0	0	0	0
885	TRUE	Empty	UvrB/UvrC domain protein OS=Tetrahymena thermophila (strain SB210) GN=TTHERM_00584800 PE=4 SV=1	I7LTB1		118 kDa		0.16		[]	unknown	0	0	0	1.0556	0	0	0	1.0675	2.2008	0.13	0.3	0	0.74	0	0	0	0.71	1
886	TRUE	Empty	Uncharacterized protein OS=Tetrahymena thermophila (strain SB210) GN=TTHERM_00497020 PE=4 SV=2	I7MB48		95 kDa		1		[]	unknown	0	0	0	1.0556	2.1198	0	0	0	0	0	0.42	0	0.88	1	0	0	0.07	0.13
887	TRUE	Empty	Uncharacterized protein OS=Tetrahymena thermophila (strain SB210) GN=TTHERM_00947440 PE=4 SV=1	I7MF72		75 kDa		0.37		[]	unknown	0	0	0	0	0	1.1413	0	0	3.3012	0	0	0.08	0	0.37	0.98	0	0	1
888	TRUE	Empty	Uncharacterized protein OS=Tetrahymena thermophila (strain SB210) GN=TTHERM_00216090 PE=4 SV=2	I7LVW5		84 kDa		0.37		[]	unknown	0	0	0	1.0556	0	0	2.0376	0	0	0	0.28	0	0.92	0	0	1	0	0
630.3	TRUE	Empty	NRK-related kinase OS=Tetrahymena pyriformis PE=2 SV=2	O76134		65 kDa	TRUE	1		[]	unknown	0	0	0	0	0	0	0	0	0	0	0	0	0	0	0	0	0	0
890	TRUE	Empty	F-box only protein, putative OS=Tetrahymena thermophila (strain SB210) GN=TTHERM_00322800 PE=4 SV=3	Q237K5		66 kDa		0.37		[]	unknown	0	0	0	2.1113	2.1198	0	1.0188	0	0	0	0	0	1	1	0	0.95	0	0
891	TRUE	Empty	Uncharacterized protein OS=Tetrahymena thermophila (strain SB210) GN=TTHERM_00143760 PE=4 SV=2	I7MDS6		22 kDa		0.0074		CU428 high, RiB72_ab low	unknown	1.7462	0.88303	1.7729	0	0	0	0	0	0	1	0.95	1	0	0	0	0	0	0
892	TRUE	Empty	Adenylate/guanylate cyclase domain protein OS=Tetrahymena thermophila (strain SB210) GN=TTHERM_00487130 PE=4 SV=2	I7MGK7		112 kDa		0.016		CU428 high, RiB72_ab low	unknown	0.87308	1.7661	0.88647	0	0	0	0	0	0	0.95	1	0.55	0	0	0	0	0	0
893	TRUE	Empty	Transmembrane protein, putative OS=Tetrahymena thermophila (strain SB210) GN=TTHERM_00225880 PE=4 SV=2	Q23BZ4		245 kDa		1		[]	unknown	0	0	0	3.1669	1.0599	0	0	0	0	0	0	0	1	0.95	0	0	0	0.32
894	TRUE	Empty	Uncharacterized protein OS=Tetrahymena thermophila (strain SB210) GN=TTHERM_00157830 PE=4 SV=2	Q22WF1		50 kDa		0.37		[]	unknown	0	0	0	0	1.0599	2.2826	0	1.0675	0	0	0	0	0	0.65	0.99	0	0.49	0
895	TRUE	Empty	Uncharacterized protein OS=Tetrahymena thermophila (strain SB210) GN=TTHERM_00146210 PE=4 SV=2	I7LUC4		104 kDa		0.21		[]	unknown	0.87308	2.6491	0	0	0	0	0	0	0	1	1	0	0	0	0	0	0	0
896	TRUE	Empty	Kinase domain protein OS=Tetrahymena thermophila (strain SB210) GN=TTHERM_00361740 PE=4 SV=1	Q22PH0		35 kDa		0.74		[]	unknown	1.7462	0	0	0	0	0	1.0188	0	0	1	0.11	0	0	0	0	0.81	0	0
897.1	TRUE	Empty	FAD/FMN-binding family oxidoreductase OS=Tetrahymena thermophila (strain SB210) GN=TTHERM_00160810 PE=4 SV=2	Q22W51		43 kDa	TRUE	0.37		[]	unknown	0	0.88303	0	0	4.2396	0	0	0	0	0	0.58	0	0	1	0	0	0	0
841.2	TRUE	Empty	Cyclin-dependent kinase-like Serine/Threonine kinase family protein OS=Tetrahymena thermophila (strain SB210) GN=TTHERM_00717780 PE=4 SV=2	Q23EA1		69 kDa	TRUE	1		[]	unknown	0	0	0	0	0	0	0	0	0	0	0	0	0	0	0	0	0	0
514.2	TRUE	Empty	Kinesin-like protein (Fragment) OS=Chlamydomonas reinhardtii GN=CHLREDRAFT_105722 PE=3 SV=1	A8J955		131 kDa	TRUE	1		[]	unknown	0	0	0	0	0	0	0	0	0	0	0	0	0	0	0	0	0	0
123.2	TRUE	Empty	Sperm-tail PG-rich repeat protein OS=Tetrahymena thermophila (strain SB210) GN=TTHERM_00723020 PE=4 SV=1	I7LT25		69 kDa	TRUE	1		[]	unknown	0	0	0	0	0	0	0	0	0	0	0	0	0	0	0	0	0	0
898	TRUE	Empty	Uncharacterized protein OS=Tetrahymena thermophila (strain SB210) GN=TTHERM_00473170 PE=4 SV=2	I7MLZ1		29 kDa		0.016		CU428 high, RiB72_ab low	unknown	0.87308	1.7661	0.88647	0	0	0	0	0	0	0.95	1	0.95	0	0	0	0	0	0
899	TRUE	Empty	Uncharacterized protein OS=Tetrahymena thermophila (strain SB210) GN=TTHERM_00675840 PE=4 SV=2	Q23DX6		50 kDa		0.45		[]	unknown	1.7462	0	0.88647	0	0	0	0	1.0675	0	1	0	0.8	0	0	0	0	0.95	0
900	TRUE	Empty	Cyclic nucleotide-binding domain protein OS=Tetrahymena thermophila (strain SB210) GN=TTHERM_00195880 PE=4 SV=3	Q23K46		187 kDa		0.12		[]	unknown	0.87308	0	0.88647	0	0	2.2826	0	0	0	0.77	0	0.84	0	0	1	0	0	0
901	TRUE	Empty	Uncharacterized protein OS=Tetrahymena thermophila (strain SB210) GN=TTHERM_00006440 PE=4 SV=1	Q22S92		44 kDa		0.16		[]	unknown	1.7462	0	0.88647	0	0	0	0	0	0	1	0	0.95	0	0.38	0	0	0	0
902	TRUE	Empty	Cyclin-dependent kinase-like Serine/Threonine kinase family protein OS=Tetrahymena thermophila (strain SB210) GN=TTHERM_00450990 PE=4 SV=1	Q238S0		94 kDa		0.16		[]	unknown	0	0	0	0	0	0	1.0188	2.1349	0	0	0	0	0	0	0	0.98	1	0
903	TRUE	Empty	Calmodulin-domain kinase OS=Tetrahymena thermophila (strain SB210) GN=TTHERM_01015890 PE=4 SV=2	Q22CV2		58 kDa		0.37		[]	unknown	0	0	0	1.0556	0	0	3.0564	0	0	0	0	0	0.92	0	0	1	0	0
904	TRUE	Empty	Uncharacterized protein OS=Tetrahymena thermophila (strain SB210) GN=TTHERM_00691560 PE=4 SV=2	I7LZP2		68 kDa		0.37		[]	unknown	0	0	1.7729	0	0	0	0	0	0	0.28	0.31	1	0	0	0	0	0	0
905	TRUE	Empty	Ubiquitin carboxyl-terminal hydrolase family protein OS=Tetrahymena thermophila (strain SB210) GN=TTHERM_000691151 PE=4 SV=1	W7XGS7		153 kDa		0.37		[]	unknown	0	0	0	0	0	0	3.0564	0	0	0	0	0	0	0.15	0	1	0	0
906	TRUE	Empty	HECT domain ubiquitin transferase OS=Tetrahymena thermophila (strain SB210) GN=TTHERM_00292250 PE=4 SV=2	I7MF51		571 kDa		1		[]	unknown	0	0	0	2.1113	0	0	0	0	0	0	0	0	1	0	0	0	0	0
907	TRUE	Empty	MORN motif protein OS=Tetrahymena thermophila (strain SB210) GN=TTHERM_00047490 PE=4 SV=3	Q23DE2		48 kDa		1		[]	unknown	0	0	0	0	3.1797	0	0	0	0	0	0	0	0	1	0	0	0	0
908	TRUE	Empty	Kinase domain protein OS=Tetrahymena thermophila (strain SB210) GN=TTHERM_000584709 PE=4 SV=1	W7X7K1		54 kDa		1		[]	unknown	0	0	0	0	2.1198	0	0	0	0	0	0	0	0	1	0	0	0	0
282.4	TRUE	Empty	Plant dual-specificity MAP kinase kinase family domain protein OS=Tetrahymena thermophila (strain SB210) GN=TTHERM_000525101 PE=4 SV=1	W7X3C0		88 kDa	TRUE	0.37		[]	unknown	0	0	0	0	0	0	0	0	1.1004	0	0	0	0	0	0	0	0	0.63
841.3	TRUE	Empty	Cyclin-dependent kinase-like Serine/Threonine kinase family protein OS=Tetrahymena thermophila (strain SB210) GN=TTHERM_00185770 PE=4 SV=2	Q22T35		89 kDa	TRUE	1		[]	unknown	0	0	0	0	0	0	0	0	0	0	0	0	0	0	0	0	0	0
630.4	TRUE	Empty	Plant dual-specificity MAP kinase kinase family domain protein OS=Tetrahymena thermophila (strain SB210) GN=TTHERM_00997660 PE=4 SV=2	Q23QZ5		63 kDa	TRUE	1		[]	unknown	0	0	0	0	0	0	0	0	0	0	0	0	0	0	0	0	0	0
841.4	TRUE	Empty	Predicted protein OS=Chlamydomonas reinhardtii GN=CHLREDRAFT_174301 PE=4 SV=1	A8J0D7		172 kDa	TRUE	1		[]	unknown	0	0	0	0	0	0	0	0	0	0	0	0	0	0	0	0	0	0
841.5	TRUE	Empty	Predicted protein (Fragment) OS=Chlamydomonas reinhardtii GN=CHLREDRAFT_104702 PE=4 SV=1	A8J4U2		31 kDa	TRUE	1		[]	unknown	0	0	0	0	0	0	0	0	0	0	0	0	0	0	0	0	0	0
841.6	TRUE	Empty	Flagellar associated protein OS=Chlamydomonas reinhardtii GN=FAP262 PE=4 SV=1	A8IFL6		206 kDa	TRUE	1		[]	unknown	0	0	0	0	0	0	0	0	0	0	0	0	0	0	0	0	0	0
483.3	TRUE	Empty	Serine/threonine-protein kinase PLK OS=Tetrahymena thermophila (strain SB210) GN=TTHERM_00992960 PE=3 SV=2	Q22DA7		125 kDa	TRUE	1		[]	unknown	0	0	0	0	0	0	0	0	0	0	0	0	0	0	0	0	0	0
841.7	TRUE	Empty	Predicted protein OS=Chlamydomonas reinhardtii GN=CHLREDRAFT_172194 PE=4 SV=1	A8HNM7		89 kDa	TRUE	1		[]	unknown	0	0	0	0	0	0	0	0	0	0	0	0	0	0	0	0	0	0
841.8	TRUE	Empty	Predicted protein (Fragment) OS=Chlamydomonas reinhardtii GN=CHLREDRAFT_117578 PE=4 SV=1	A8IYI4		33 kDa	TRUE	1		[]	unknown	0	0	0	0	0	0	0	0	0	0	0	0	0	0	0	0	0	0
909	TRUE	Empty	Cyclic nucleotide-binding domain protein OS=Tetrahymena thermophila (strain SB210) GN=TTHERM_01048060 PE=4 SV=2	Q24BY1		125 kDa		0.77		[]	unknown	1.7462	0	0	0	0	0	0	0	1.1004	1	0	0	0	0	0	0	0	0.95
910	TRUE	Empty	Uncharacterized protein OS=Tetrahymena thermophila (strain SB210) GN=TTHERM_00947370 PE=4 SV=1	I7MCD3		127 kDa		1		[]	unknown	0	0	0	0	1.0599	2.2826	0	0	0	0	0	0	0	0.95	1	0	0	0
911	TRUE	Empty	Prefoldin OS=Tetrahymena thermophila (strain SB210) GN=TTHERM_00077790 PE=4 SV=1	Q23FY6		15 kDa		0.37		[]	unknown	0	0	1.7729	0	0	0	0	0	0	0	0.45	1	0	0	0	0	0	0
625.2	TRUE	Empty	CGMP-dependent kinase 5-1 OS=Tetrahymena thermophila (strain SB210) GN=TTHERM_00351160 PE=4 SV=2	I7M3B5		117 kDa	TRUE	1		[]	unknown	0	0	0	0	0	0	0	0	0	0	0	0	0	0	0	0	0	0
912	TRUE	Empty	STOP protein OS=Tetrahymena thermophila (strain SB210) GN=TTHERM_00945260 PE=4 SV=1	Q24F19		46 kDa		0.37		[]	unknown	0	1.7661	0	0	0	0	0	0	0	0	1	0	0	0	0	0	0	0
913	TRUE	Empty	Uncharacterized protein OS=Tetrahymena thermophila (strain SB210) GN=TTHERM_01015950 PE=4 SV=2	Q22CU6		72 kDa		1		[]	unknown	0	0	0	2.1113	0	0	0	0	0	0	0	0	1	0	0	0	0	0
509.2	TRUE	Empty	Serine/Threonine kinase domain protein OS=Tetrahymena thermophila (strain SB210) GN=TTHERM_01027700 PE=4 SV=2	Q22CK8		135 kDa	TRUE	1		[]	unknown	0	0	0	0	0	0	0	0	0	0	0	0	0	0	0	0	0	0
489.2	TRUE	Empty	Uncharacterized protein OS=Tetrahymena thermophila (strain SB210) GN=TTHERM_00361700 PE=4 SV=1	Q22PH4		138 kDa	TRUE	1		[]	unknown	0	0	0	0	0	0	0	0	0	0	0	0	0	0	0	0	0	0
630.5	TRUE	Empty	Plant dual-specificity MAP kinase kinase family domain protein OS=Tetrahymena thermophila (strain SB210) GN=TTHERM_00721400 PE=4 SV=2	Q22G17		57 kDa	TRUE	1		[]	unknown	0	0	0	0	0	0	0	0	0	0	0	0	0	0	0	0	0	0
897.2	TRUE	Empty	FAD/FMN-binding family oxidoreductase OS=Tetrahymena thermophila (strain SB210) GN=TTHERM_00069540 PE=4 SV=1	I7MDG6		41 kDa	TRUE	1		[]	unknown	0	0	0	0	0	0	0	0	0	0	0	0	0	0	0	0	0	0
END OF FILE
